# Supplementary material for: Poly[[[μ2-1,1′-(butane-1,4-di­yl)bis­(1H-imidazole)-κ2 N 3:N 3′](μ2-2,6-di­methyl­pyridine-3,5-dicarboxyl­ato-κ2 O 3:O 5)zinc] dihydrate]
Source: Acta Crystallogr Sect E Struct Rep Online. 2011 Sep 30;67(Pt 10):m1471–2. doi: 10.1107/S1600536811039481 (PMC3201321; doi:10.1107/S1600536811039481)
Supplement: Supplementary file 1 [file e-67-m1471-sup1.cif]

##############################################################################
#                                                                            #
# This CIF contains the data in a paper accepted for publication in          #
# Acta Crystallographica Section E. It conforms to the requirements of       #
# Notes for Authors for Acta Crystallographica Section E, and has been       #
# peer reviewed under the auspices of the IUCr Commission on Journals.       #
#                                                                            #
# Full details of the Crystallographic Information File format               #
# are given in the paper "The Crystallographic Information File (CIF):       #
# a New Standard Archive File for Crystallography" by S. R. Hall, F. H.      #
# Allen and I. D. Brown [Acta Cryst. (1991), A47, 655-685].                  #
#                                                                            #
# The current version of the core CIF dictionary is obtainable from          #
# ftp://ftp.iucr.org/pub/cif_core.dic.                                       #
#                                                                            #
# Software is freely available for graphical display of the structure(s)     #
# in this CIF. For information consult the CIF software page                 #
# http://www.iucr.org/resources/cif/software.                                #
#                                                                            #
# This file may be used for bona fide research purposes within the           #
# scientific community so long as proper attribution is given to the journal # 
# article from which it was obtained.                                        #
#                                                                            #
##############################################################################
data_I
_audit_creation_method     SHELXL-97
_chemical_name_systematic
;
Poly[[[\m~2~-1,1'-(butane-1,4-diyl)bis(1<i>H</i>-imidazole)-
\k^2^<i>N</i>^3^:<i>N</i>^3'^](\m~2~-2,6-dimethylpyridine-3,5-dicarboxylato-
\k^2^<i>O</i>^3^:<i>O</i>^5^)zinc] dihydrate]
;
_chemical_name_common     ?
_chemical_formula_moiety     'C19 H21 N5 O4 Zn, 2(H2 O)'
_chemical_formula_sum     'C19 H25 N5 O6 Zn'
_chemical_formula_iupac     '[Zn (C9 H7 N O4) (C10 H14 N4)], 2H2 O'
_chemical_formula_weight     484.82
_chemical_melting_point     'not measured'
_symmetry_cell_setting     orthorhombic
_symmetry_space_group_name_H-M     'P c a 21'
_symmetry_space_group_name_Hall     'P 2c -2ac'
loop_
    _symmetry_equiv_pos_as_xyz
    'x, y, z'
    '-x, -y, z+1/2'
    '-x+1/2, y, z+1/2'
    'x+1/2, -y, z'
_cell_length_a     17.8088(12)
_cell_length_b     9.4003(4)
_cell_length_c     15.5798(8)
_cell_angle_alpha     90.00
_cell_angle_beta     90.00
_cell_angle_gamma     90.00
_cell_volume     2608.2(2)
_cell_formula_units_Z     4
_cell_measurement_reflns_used     4717
_cell_measurement_theta_min     2.29
_cell_measurement_theta_max     25.49
_cell_measurement_temperature     293(2)
_exptl_crystal_description     block
_exptl_crystal_colour     colorless
_exptl_crystal_size_max     0.22
_exptl_crystal_size_mid     0.21
_exptl_crystal_size_min     0.20
_exptl_crystal_density_diffrn     1.234
_exptl_crystal_density_meas     ?
_exptl_crystal_density_method     'not measured'
_exptl_crystal_F_000     1008
_exptl_absorpt_coefficient_mu     0.979
_exptl_absorpt_correction_type     multi-scan
_exptl_absorpt_process_details     '(SADABS; Sheldrick, 1996)'
_exptl_absorpt_correction_T_min     0.807
_exptl_absorpt_correction_T_max     0.823
_exptl_special_details
;
;
_diffrn_ambient_temperature     293(2)
_diffrn_radiation_type     MoK\a
_diffrn_radiation_wavelength     0.71073
_diffrn_radiation_source     'fine-focus sealed tube'
_diffrn_radiation_monochromator     graphite
_diffrn_measurement_device_type     'Bruker SMART APEX CCD'
_diffrn_measurement_method     '\f and \w'
_diffrn_detector_area_resol_mean     ?
_diffrn_reflns_number     14228
_diffrn_reflns_av_R_equivalents     0.0865
_diffrn_reflns_av_sigmaI/netI     0.0639
_diffrn_reflns_theta_min     2.29
_diffrn_reflns_theta_max     25.49
_diffrn_reflns_theta_full     25.49
_diffrn_measured_fraction_theta_max     0.975
_diffrn_measured_fraction_theta_full     0.975
_diffrn_reflns_limit_h_min     -12
_diffrn_reflns_limit_h_max     21
_diffrn_reflns_limit_k_min     -11
_diffrn_reflns_limit_k_max     11
_diffrn_reflns_limit_l_min     -18
_diffrn_reflns_limit_l_max     18
_diffrn_standards_number     ?
_diffrn_standards_interval_count     ?
_diffrn_standards_interval_time     ?
_diffrn_standards_decay_%     ?
_refine_special_details
;
;
_reflns_number_total     4717
_reflns_number_gt     3753
_reflns_threshold_expression     I>2\s(I)
_refine_ls_structure_factor_coef     Fsqd
_refine_ls_matrix_type     full
_refine_ls_R_factor_all     0.0773
_refine_ls_R_factor_gt     0.0619
_refine_ls_wR_factor_gt     0.1620
_refine_ls_wR_factor_ref     0.1746
_refine_ls_goodness_of_fit_ref     1.025
_refine_ls_restrained_S_all     1.025
_refine_ls_number_reflns     4717
_refine_ls_number_parameters     315
_refine_ls_number_restraints     36
_refine_ls_hydrogen_treatment     mixed
_refine_ls_weighting_scheme     calc
_refine_ls_weighting_details
                 'calc w=1/[\s^2^(Fo^2^)+(0.1192P)^2^] where P=(Fo^2^+2Fc^2^)/3'
_atom_sites_solution_hydrogens     geom
_atom_sites_solution_primary     direct
_atom_sites_solution_secondary     difmap
_refine_ls_shift/su_max     0.042
_refine_ls_shift/su_mean     0.001
_refine_diff_density_max     0.665
_refine_diff_density_min     -0.637
_refine_ls_extinction_method     none
_refine_ls_extinction_coef     ?
_refine_ls_abs_structure_details     'Flack (1983), 2186 Friedel pairs'
_refine_ls_abs_structure_Flack     0.03(2)
loop_
    _atom_type_symbol
    _atom_type_description
    _atom_type_scat_dispersion_real
    _atom_type_scat_dispersion_imag
    _atom_type_scat_source
    'C' 'C' 0.0033 0.0016
                         'International Tables Vol C Tables 4.2.6.8 and 6.1.1.4'
    'H' 'H' 0.0000 0.0000
                         'International Tables Vol C Tables 4.2.6.8 and 6.1.1.4'
    'N' 'N' 0.0061 0.0033
                         'International Tables Vol C Tables 4.2.6.8 and 6.1.1.4'
    'O' 'O' 0.0106 0.0060
                         'International Tables Vol C Tables 4.2.6.8 and 6.1.1.4'
    'Zn' 'Zn' 0.2839 1.4301
                         'International Tables Vol C Tables 4.2.6.8 and 6.1.1.4'
_computing_data_collection     'SMART (Bruker, 2007)'
_computing_cell_refinement     'SAINT (Bruker, 2007)'
_computing_data_reduction     'SAINT (Bruker, 2007)'
_computing_structure_solution     'SHELXTL (Sheldrick, 2008)'
_computing_structure_refinement     'SHELXTL (Sheldrick, 2008)'
_computing_molecular_graphics
                     'SHELXTL (Sheldrick, 2008) and DIAMOND (Brandenburg, 1999)'
_computing_publication_material     'SHELXTL (Sheldrick, 2008)'
loop_
    _atom_site_type_symbol
    _atom_site_label
    _atom_site_fract_x
    _atom_site_fract_y
    _atom_site_fract_z
    _atom_site_U_iso_or_equiv
    _atom_site_adp_type
    _atom_site_calc_flag
    _atom_site_refinement_flags
    _atom_site_occupancy
    _atom_site_symmetry_multiplicity
    _atom_site_disorder_assembly
    _atom_site_disorder_group
    Zn Zn1 0.73885(3) 0.97189(5) 0.87767(6) 0.0381(2) Uani d . 1 1 . .
    O O1 0.6630(2) 0.8258(4) 0.8567(3) 0.0560(12) Uani d . 1 1 . .
    O O2 0.7521(2) 0.6656(5) 0.8691(6) 0.0684(15) Uani d . 1 1 . .
    O O3 0.5991(3) 0.1007(5) 0.9535(4) 0.0695(14) Uani d . 1 1 . .
    O O4 0.6934(2) 0.1619(3) 0.8694(3) 0.0467(9) Uani d . 1 1 . .
    C C3 0.6499(2) 0.4454(4) 0.8818(5) 0.0351(10) Uani d . 1 1 . .
    H H3 0.7012 0.4269 0.8817 0.080 Uiso calc . 1 1 . .
    N N2 0.8088(3) 0.9860(6) 0.7781(4) 0.0429(13) Uani d . 1 1 . .
    N N3 0.8753(3) 0.9276(6) 0.6618(4) 0.0522(13) Uani d . 1 1 . .
    N N4 1.2098(4) 1.0326(6) 0.4941(4) 0.0477(15) Uani d . 1 1 . .
    N N5 1.1556(4) 0.9499(7) 0.6067(3) 0.0527(16) Uani d . 1 1 . .
    C C2 0.6262(3) 0.5836(5) 0.8704(4) 0.0362(10) Uani d . 1 1 . .
    C C1 0.5488(2) 0.6115(5) 0.8722(4) 0.0362(10) Uani d . 1 1 . .
    N N1 0.5019(2) 0.4987(4) 0.8838(6) 0.0395(10) Uani d D 1 1 . .
    C C5 0.5237(3) 0.3608(6) 0.8968(3) 0.0381(13) Uani d . 1 1 . .
    C C4 0.5999(3) 0.3304(5) 0.8935(3) 0.0363(13) Uani d . 1 1 . .
    C C6 0.6854(3) 0.6980(5) 0.8651(4) 0.0383(12) Uani d . 1 1 . .
    C C7 0.6308(3) 0.1830(5) 0.9067(3) 0.0372(12) Uani d . 1 1 . .
    C C8 0.5117(3) 0.7510(6) 0.8585(5) 0.0523(16) Uani d . 1 1 . .
    H H8A 0.5160 0.7777 0.7992 0.080 Uiso calc R 1 1 . .
    H H8B 0.5354 0.8218 0.8937 0.080 Uiso calc R 1 1 . .
    H H8C 0.4596 0.7439 0.8738 0.080 Uiso calc R 1 1 . .
    C C9 0.4619(4) 0.2569(7) 0.9113(5) 0.0599(18) Uani d . 1 1 . .
    H H9A 0.4456 0.2623 0.9700 0.080 Uiso calc R 1 1 . .
    H H9B 0.4796 0.1625 0.8993 0.080 Uiso calc R 1 1 . .
    H H9C 0.4206 0.2789 0.8740 0.080 Uiso calc R 1 1 . .
    C C10 0.8374(4) 0.8823(7) 0.7308(4) 0.0470(15) Uani d . 1 1 . .
    H H10 0.8318 0.7865 0.7444 0.080 Uiso calc . 1 1 . .
    C C11 0.8304(5) 1.1069(9) 0.7376(5) 0.065(2) Uani d . 1 1 . .
    H H11 0.8187 1.1980 0.7567 0.080 Uiso calc . 1 1 . .
    C C12 0.8718(5) 1.0785(10) 0.6648(6) 0.073(2) Uani d . 1 1 . .
    H H12 0.8927 1.1432 0.6264 0.080 Uiso calc . 1 1 . .
    C C13 0.9116(4) 0.8468(8) 0.5972(4) 0.0553(16) Uani d . 1 1 . .
    H H13A 0.8888 0.8685 0.5422 0.080 Uiso calc . 1 1 . .
    H H13B 0.9035 0.7465 0.6086 0.080 Uiso calc . 1 1 . .
    C C14 0.9961(4) 0.8745(8) 0.5913(4) 0.0560(16) Uani d . 1 1 . .
    H H14A 1.0183 0.8045 0.5532 0.080 Uiso calc . 1 1 . .
    H H14B 1.0041 0.9675 0.5659 0.080 Uiso calc . 1 1 . .
    C C15 1.0364(4) 0.8687(9) 0.6769(4) 0.0663(19) Uani d . 1 1 . .
    H H15A 1.0157 0.7917 0.7109 0.080 Uiso calc . 1 1 . .
    H H15B 1.0277 0.9569 0.7076 0.080 Uiso calc . 1 1 . .
    C C16 1.1211(4) 0.8462(11) 0.6664(5) 0.080(3) Uani d . 1 1 . .
    H H16A 1.1451 0.8545 0.7221 0.080 Uiso calc . 1 1 . .
    H H16B 1.1301 0.7507 0.6452 0.080 Uiso calc . 1 1 . .
    C C17 1.1862(5) 0.9177(9) 0.5306(5) 0.060(2) Uani d . 1 1 . .
    H H17 1.1900 0.8266 0.5077 0.080 Uiso calc . 1 1 . .
    C C18 1.1924(4) 1.1407(8) 0.5463(4) 0.0531(16) Uani d . 1 1 . .
    H H18 1.2017 1.2365 0.5358 0.080 Uiso calc . 1 1 . .
    C C19 1.1601(4) 1.0882(12) 0.6143(5) 0.069(2) Uani d . 1 1 . .
    H H19 1.1429 1.1408 0.6609 0.080 Uiso calc . 1 1 . .
    O O1W 0.3529(5) 0.5563(7) 0.9086(4) 0.0930(19) Uani d DU 1 1 . .
    O O3W 0.7170(19) 0.455(3) 1.0985(19) 0.094(7) Uani d PU 0.25 1 . .
    O O3W' 0.670(3) 0.304(5) 1.064(3) 0.166(14) Uani d PU 0.25 1 . .
    O O2W' 0.9930(11) 0.4765(19) 1.0714(12) 0.053(4) Uani d PU 0.25 1 . .
    O O2W 0.9724(18) 0.538(3) 1.1357(19) 0.091(7) Uani d PU 0.25 1 . .
    H H1B 0.320(2) 0.488(4) 0.910(3) 0.080 Uiso d D 1 1 . .
    H H1A 0.3963(11) 0.515(6) 0.916(4) 0.080 Uiso d D 1 1 . .
loop_
    _atom_site_aniso_label
    _atom_site_aniso_U_11
    _atom_site_aniso_U_22
    _atom_site_aniso_U_33
    _atom_site_aniso_U_12
    _atom_site_aniso_U_13
    _atom_site_aniso_U_23
    Zn1 0.0316(3) 0.0328(3) 0.0500(3) -0.0002(2) 0.0009(4) 0.0007(5)
    O1 0.044(2) 0.0301(18) 0.094(4) -0.0058(15) -0.003(2) 0.003(2)
    O2 0.037(2) 0.042(2) 0.126(5) -0.0053(15) 0.003(3) 0.012(4)
    O3 0.070(3) 0.048(3) 0.091(3) 0.011(2) 0.024(3) 0.023(3)
    O4 0.0391(19) 0.0318(16) 0.069(2) 0.0063(13) 0.002(2) 0.005(2)
    C3 0.032(2) 0.033(2) 0.040(2) -0.0028(17) 0.009(3) 0.005(3)
    N2 0.034(3) 0.045(3) 0.050(3) 0.003(2) -0.002(2) 0.001(2)
    N3 0.029(3) 0.062(3) 0.066(3) 0.002(3) 0.004(2) 0.012(3)
    N4 0.037(3) 0.054(3) 0.052(3) 0.000(2) 0.001(2) 0.002(3)
    N5 0.046(3) 0.072(4) 0.041(3) 0.002(3) 0.002(2) 0.008(3)
    C2 0.036(2) 0.034(2) 0.039(3) -0.0024(19) 0.005(3) 0.004(3)
    C1 0.031(2) 0.037(2) 0.041(2) 0.0024(18) 0.006(3) 0.009(3)
    N1 0.035(2) 0.036(2) 0.047(3) -0.0004(15) -0.007(3) -0.004(2)
    C5 0.028(2) 0.042(3) 0.045(4) -0.008(2) -0.001(2) 0.002(2)
    C4 0.035(3) 0.028(2) 0.046(4) 0.0025(19) 0.005(2) 0.003(2)
    C6 0.038(3) 0.030(2) 0.048(3) -0.0060(19) 0.004(2) -0.001(2)
    C7 0.040(3) 0.030(3) 0.042(3) -0.002(2) 0.004(2) 0.004(2)
    C8 0.039(3) 0.038(3) 0.080(5) 0.003(2) -0.002(3) 0.001(3)
    C9 0.040(3) 0.047(3) 0.092(5) -0.014(3) 0.002(3) 0.008(3)
    C10 0.040(4) 0.046(3) 0.055(3) -0.001(3) -0.004(3) 0.008(3)
    C11 0.068(5) 0.050(4) 0.076(5) 0.001(4) 0.035(4) 0.012(4)
    C12 0.076(6) 0.063(5) 0.081(5) -0.005(5) 0.015(4) 0.002(4)
    C13 0.048(4) 0.071(4) 0.047(3) 0.000(3) 0.007(3) -0.002(3)
    C14 0.040(3) 0.078(5) 0.050(3) 0.004(3) 0.009(3) 0.010(3)
    C15 0.051(4) 0.099(6) 0.049(4) -0.002(4) 0.004(3) 0.014(4)
    C16 0.048(4) 0.125(8) 0.066(4) 0.001(4) 0.005(3) 0.038(5)
    C17 0.056(4) 0.062(5) 0.063(4) 0.022(4) 0.006(3) 0.007(4)
    C18 0.048(4) 0.059(4) 0.052(3) 0.009(3) 0.005(3) -0.013(3)
    C19 0.041(4) 0.102(7) 0.063(5) -0.002(5) 0.008(3) -0.012(4)
    O1W 0.090(2) 0.092(2) 0.097(2) -0.0007(10) 0.0000(10) -0.0017(10)
    O3W 0.094(7) 0.094(7) 0.093(7) 0.0002(10) -0.0002(10) 0.0003(10)
    O3W' 0.166(14) 0.166(14) 0.166(14) 0.0000(10) 0.0000(10) 0.0001(10)
    O2W' 0.053(4) 0.053(4) 0.053(4) 0.0006(10) 0.0003(10) -0.0006(10)
    O2W 0.092(7) 0.091(7) 0.092(7) 0.0001(10) 0.0002(10) 0.0001(10)
_geom_special_details
;
;
loop_
    _geom_bond_atom_site_label_1
    _geom_bond_atom_site_label_2
    _geom_bond_site_symmetry_2
    _geom_bond_distance
    _geom_bond_publ_flag
    Zn1 O1 . 1.954(4) y
    Zn1 O4 1_565 1.965(3) y
    Zn1 N2 . 1.994(6) y
    Zn1 N4 2_775 2.032(6) y
    O1 C6 . 1.272(6) ?
    O2 C6 . 1.228(7) ?
    O3 C7 . 1.204(7) ?
    O4 C7 . 1.273(7) ?
    O4 Zn1 1_545 1.965(3) ?
    C3 C2 . 1.377(7) ?
    C3 C4 . 1.412(6) ?
    C3 H3 . 0.9300 ?
    N2 C10 . 1.324(9) ?
    N2 C11 . 1.355(10) ?
    N3 C10 . 1.339(8) ?
    N3 C13 . 1.418(9) ?
    N3 C12 . 1.420(11) ?
    N4 C17 . 1.291(11) ?
    N4 C18 . 1.337(9) ?
    N4 Zn1 2_774 2.032(6) ?
    N5 C19 . 1.308(12) ?
    N5 C17 . 1.340(9) ?
    N5 C16 . 1.480(9) ?
    C2 C1 . 1.403(6) ?
    C2 C6 . 1.509(7) ?
    C1 N1 . 1.362(6) ?
    C1 C8 . 1.484(7) ?
    N1 C5 . 1.368(7) ?
    C5 C4 . 1.388(7) ?
    C5 C9 . 1.489(8) ?
    C4 C7 . 1.505(7) ?
    C8 H8A . 0.9600 ?
    C8 H8B . 0.9600 ?
    C8 H8C . 0.9600 ?
    C9 H9A . 0.9600 ?
    C9 H9B . 0.9600 ?
    C9 H9C . 0.9600 ?
    C10 H10 . 0.9300 ?
    C11 C12 . 1.380(12) ?
    C11 H11 . 0.9300 ?
    C12 H12 . 0.9300 ?
    C13 C14 . 1.530(9) ?
    C13 H13A . 0.9700 ?
    C13 H13B . 0.9700 ?
    C14 C15 . 1.515(9) ?
    C14 H14A . 0.9700 ?
    C14 H14B . 0.9700 ?
    C15 C16 . 1.533(11) ?
    C15 H15A . 0.9700 ?
    C15 H15B . 0.9700 ?
    C16 H16A . 0.9700 ?
    C16 H16B . 0.9700 ?
    C17 H17 . 0.9300 ?
    C18 C19 . 1.303(10) ?
    C18 H18 . 0.9300 ?
    C19 H19 . 0.9300 ?
    O1W H1B . 0.870(10) ?
    O1W H1A . 0.871(10) ?
    O3W O3W' . 1.73(6) ?
    O2W' O2W . 1.21(3) ?
loop_
    _geom_angle_atom_site_label_1
    _geom_angle_atom_site_label_2
    _geom_angle_atom_site_label_3
    _geom_angle_site_symmetry_1
    _geom_angle_site_symmetry_3
    _geom_angle
    _geom_angle_publ_flag
    O1 Zn1 O4 . 1_565 110.09(16) ?
    O1 Zn1 N2 . . 110.4(2) ?
    O4 Zn1 N2 1_565 . 98.4(2) ?
    O1 Zn1 N4 . 2_775 116.5(2) ?
    O4 Zn1 N4 1_565 2_775 105.2(2) ?
    N2 Zn1 N4 . 2_775 114.5(3) ?
    C6 O1 Zn1 . . 115.4(4) ?
    C7 O4 Zn1 . 1_545 118.2(3) ?
    C2 C3 C4 . . 123.0(4) ?
    C2 C3 H3 . . 118.5 ?
    C4 C3 H3 . . 118.5 ?
    C10 N2 C11 . . 104.4(6) ?
    C10 N2 Zn1 . . 128.6(5) ?
    C11 N2 Zn1 . . 126.5(5) ?
    C10 N3 C13 . . 129.0(6) ?
    C10 N3 C12 . . 105.7(5) ?
    C13 N3 C12 . . 125.3(6) ?
    C17 N4 C18 . . 107.0(7) ?
    C17 N4 Zn1 . 2_774 121.5(5) ?
    C18 N4 Zn1 . 2_774 131.5(5) ?
    C19 N5 C17 . . 106.3(6) ?
    C19 N5 C16 . . 128.5(6) ?
    C17 N5 C16 . . 125.2(7) ?
    C3 C2 C1 . . 118.4(4) ?
    C3 C2 C6 . . 117.7(4) ?
    C1 C2 C6 . . 123.6(4) ?
    N1 C1 C2 . . 117.3(4) ?
    N1 C1 C8 . . 115.7(4) ?
    C2 C1 C8 . . 126.9(4) ?
    C1 N1 C5 . . 125.7(4) ?
    N1 C5 C4 . . 117.8(4) ?
    N1 C5 C9 . . 115.8(5) ?
    C4 C5 C9 . . 126.4(5) ?
    C5 C4 C3 . . 117.6(4) ?
    C5 C4 C7 . . 122.8(5) ?
    C3 C4 C7 . . 119.4(4) ?
    O2 C6 O1 . . 122.9(5) ?
    O2 C6 C2 . . 119.7(4) ?
    O1 C6 C2 . . 117.4(5) ?
    O3 C7 O4 . . 126.0(5) ?
    O3 C7 C4 . . 120.2(5) ?
    O4 C7 C4 . . 113.7(4) ?
    C1 C8 H8A . . 109.5 ?
    C1 C8 H8B . . 109.5 ?
    H8A C8 H8B . . 109.5 ?
    C1 C8 H8C . . 109.5 ?
    H8A C8 H8C . . 109.5 ?
    H8B C8 H8C . . 109.5 ?
    C5 C9 H9A . . 109.5 ?
    C5 C9 H9B . . 109.5 ?
    H9A C9 H9B . . 109.5 ?
    C5 C9 H9C . . 109.5 ?
    H9A C9 H9C . . 109.5 ?
    H9B C9 H9C . . 109.5 ?
    N2 C10 N3 . . 114.0(6) ?
    N2 C10 H10 . . 123.0 ?
    N3 C10 H10 . . 123.0 ?
    N2 C11 C12 . . 111.8(7) ?
    N2 C11 H11 . . 124.1 ?
    C12 C11 H11 . . 124.1 ?
    C11 C12 N3 . . 104.1(7) ?
    C11 C12 H12 . . 128.0 ?
    N3 C12 H12 . . 128.0 ?
    N3 C13 C14 . . 113.7(6) ?
    N3 C13 H13A . . 108.8 ?
    C14 C13 H13A . . 108.8 ?
    N3 C13 H13B . . 108.8 ?
    C14 C13 H13B . . 108.8 ?
    H13A C13 H13B . . 107.7 ?
    C15 C14 C13 . . 114.0(5) ?
    C15 C14 H14A . . 108.8 ?
    C13 C14 H14A . . 108.8 ?
    C15 C14 H14B . . 108.8 ?
    C13 C14 H14B . . 108.8 ?
    H14A C14 H14B . . 107.7 ?
    C14 C15 C16 . . 112.2(5) ?
    C14 C15 H15A . . 109.2 ?
    C16 C15 H15A . . 109.2 ?
    C14 C15 H15B . . 109.2 ?
    C16 C15 H15B . . 109.2 ?
    H15A C15 H15B . . 107.9 ?
    N5 C16 C15 . . 112.6(6) ?
    N5 C16 H16A . . 109.1 ?
    C15 C16 H16A . . 109.1 ?
    N5 C16 H16B . . 109.1 ?
    C15 C16 H16B . . 109.1 ?
    H16A C16 H16B . . 107.8 ?
    N4 C17 N5 . . 109.5(7) ?
    N4 C17 H17 . . 125.3 ?
    N5 C17 H17 . . 125.3 ?
    C19 C18 N4 . . 108.0(8) ?
    C19 C18 H18 . . 126.0 ?
    N4 C18 H18 . . 126.0 ?
    C18 C19 N5 . . 109.2(7) ?
    C18 C19 H19 . . 125.4 ?
    N5 C19 H19 . . 125.4 ?
    H1B O1W H1A . . 105(4) ?
loop_
    _geom_hbond_atom_site_label_D
    _geom_hbond_atom_site_label_H
    _geom_hbond_atom_site_label_A
    _geom_hbond_site_symmetry_A
    _geom_hbond_distance_DH
    _geom_hbond_distance_HA
    _geom_hbond_distance_DA
    _geom_hbond_angle_DHA
    O1W H1B O2 4_465 0.87(4) 1.99(4) 2.820(9) 160(4)
    O1W H1A N1 . 0.87(3) 1.95(3) 2.736(10) 149(5)
data_global
_journal_date_recd_electronic     2011-07-15
_journal_date_accepted     2011-09-26
_journal_name_full     'Acta Crystallographica, Section E'
_journal_year     2011
_journal_volume     67
_journal_issue     10
_journal_page_first     m1471
_journal_page_last     m1472
_journal_paper_category     QM
_journal_coeditor_code     HY2452
_publ_contact_author_name     'Yue, Yu-Mei'
_publ_contact_author_address
;
Pesticide Engineering Research Center of Heilongjiang Province
Heilongjiang University
Harbin 150080
People's Republic of China
;
_publ_contact_author_email     yueyumei@yahoo.com.cn
_publ_contact_author_fax     '86 451 8660 8042'
_publ_contact_author_phone     '86 451 8660 8042'
_publ_section_title
;\
Poly[[[\m~2~-1,1'-(butane-1,4-diyl)bis(1<i>H</i>-imidazole)-\k^2^<i>N</i>^3^:\
<i>N</i>^3'^](\m~2~-2,6-dimethylpyridine-3,5-dicarboxylato-\k^2^<i>O</i>^3^:\
<i>O</i>^5^)zinc] dihydrate]
;
loop_
    _publ_author_name
    _publ_author_address
    'Yue, Yu-Mei'
;
Pesticide Engineering Research Center of Heilongjiang Province
Heilongjiang University
Harbin 150080
People's Republic of China
;
    'Qian, Lei'
;
Daqing Oil Field Water Supply Company
Institute of Source of Water Researching
Daqing 163458
People's Republic of China
;
    'Zhu, Zheng-Hao'
;
Department of Service, Dionex China Ltd,
Beijing 100029
People's Republic of China
;
    'Wang, Cheng'
;
School of Chemistry and Materials Science
Heilongjiang University
Harbin 150080
People's Republic of China
;
    'Gao, Ting'
;
School of Chemistry and Materials Science
Heilongjiang University
Harbin 150080
People's Republic of China
;
