# Supplementary material for: Poly[[[μ2-1,1′-(butane-1,4-di­yl)bis­(1H-imidazole)-κ2 N 3:N 3′](μ2-2,6-di­methyl­pyridine-3,5-dicarboxyl­ato-κ2 O 3:O 5)zinc] dihydrate]
Source: Acta Crystallogr Sect E Struct Rep Online. 2011 Sep 30;67(Pt 10):m1471–2. doi: 10.1107/S1600536811039481 (PMC3201321; doi:10.1107/S1600536811039481)
Supplement: Supplementary file 2 [file e-67-m1471-Isup2.hkl]

# 
# h,k,l, Fc-squared, Fo-squared, sigma(Fo-squared) and status flag 
# 
data_I
_shelx_title ' sad in  Pca21' 
_shelx_refln_list_code          4 
_shelx_F_calc_maximum      367.84 
_exptl_crystal_F_000      1004.00 
_reflns_d_resolution_high  0.8256 
 
loop_ 
 _symmetry_equiv_pos_as_xyz 
 'x, y, z' 
 '-x, -y, z+1/2' 
 '-x+1/2, y, z+1/2' 
 'x+1/2, -y, z' 
 
_cell_length_a    17.8088 
_cell_length_b     9.4003 
_cell_length_c    15.5798 
_cell_angle_alpha  90.000 
_cell_angle_beta   90.000 
_cell_angle_gamma  90.000 
 
_shelx_F_squared_multiplier     1.000 
 
loop_ 
 _refln_index_h 
 _refln_index_k 
 _refln_index_l 
 _refln_F_squared_calc 
 _refln_F_squared_meas 
 _refln_F_squared_sigma 
 _refln_observed_status 
   0   2 -18      412.24      443.42     59.65 o 
   1   2 -18       65.26       26.66     25.43 o 
   2   2 -18      148.10      203.70     48.39 o 
   3   2 -18       17.07      -20.26     32.64 o 
   4   2 -18      104.60      109.17     43.89 o 
   5   2 -18       13.74       14.63     38.26 o 
   0   3 -18      133.95      127.17     45.02 o 
   1   3 -18       61.85       31.00     27.82 o 
   2   3 -18      165.72      154.80     32.51 o 
   2   1 -17       33.94        4.50     29.26 o 
   3   1 -17        3.07      -18.01     30.39 o 
   4   1 -17       12.71       31.51     32.64 o 
   5   1 -17       19.11        4.50     31.51 o 
   6   1 -17       55.10       50.64     38.26 o 
   7   1 -17        9.10       34.89     38.26 o 
   8   1 -17      135.40      130.55     46.14 o 
   9   1 -17        8.19      -15.76     34.89 o 
   1   2 -17        5.15      -11.25     20.69 o 
   2   2 -17       38.91       30.96     24.26 o 
   3   2 -17        8.78       -6.19     25.32 o 
   4   2 -17       13.41       10.56     22.91 o 
   5   2 -17       22.34        4.50     36.01 o 
   6   2 -17        1.28       -4.50     37.14 o 
   7   2 -17        9.00       32.64     38.26 o 
   8   2 -17       23.81       30.39     40.52 o 
   1   3 -17       33.02       11.86     22.91 o 
   2   3 -17       12.15      -22.67     22.67 o 
   3   3 -17       11.66       -5.33     22.59 o 
   4   3 -17       42.95       20.11     24.26 o 
   5   3 -17        2.91      -31.51     31.51 o 
   6   3 -17       13.90      -31.51     36.01 o 
   7   3 -17       10.80       -3.38     34.89 o 
   1   4 -17        1.56        8.86     25.32 o 
   2   4 -17        1.68       10.65     24.83 o 
   3   4 -17       19.42      -17.63     24.98 o 
   4   4 -17       10.73       15.53     27.82 o 
   5   4 -17       40.47       21.96     27.55 o 
   4   0 -16      713.86      854.20     63.02 o 
   6   0 -16      405.66      488.44     56.27 o 
   8   0 -16      172.86      195.83     45.02 o 
  10   0 -16      270.98      437.79     57.40 o 
   0   1 -16      217.16      192.45     40.52 o 
   1   1 -16       81.61       74.34     23.47 o 
   2   1 -16      497.51      598.01     44.45 o 
   3   1 -16       13.04        0.54     19.85 o 
   4   1 -16      556.55      520.04     61.90 o 
   5   1 -16        3.44      -30.39     30.39 o 
   6   1 -16      618.03      849.70     68.65 o 
   7   1 -16       23.34       30.39     31.51 o 
   8   1 -16       79.99       91.16     37.14 o 
   9   1 -16       39.40       33.76     37.14 o 
  10   1 -16      132.06      126.05     45.02 o 
  11   1 -16        1.70      -19.13     32.64 o 
   0   2 -16      562.62      747.29     61.90 o 
   1   2 -16       21.38        4.27     20.99 o 
   2   2 -16      132.42      124.23     27.82 o 
   3   2 -16      155.84      143.96     27.82 o 
   4   2 -16      331.67      369.36     37.17 o 
   5   2 -16       10.33        0.00     33.76 o 
   6   2 -16      230.97      317.37     54.02 o 
   7   2 -16       54.28       70.90     39.39 o 
   8   2 -16      362.24      454.68     63.02 o 
   9   2 -16       52.69       36.01     41.64 o 
  10   2 -16      136.52      190.20     52.90 o 
   0   3 -16      404.84      444.55     56.27 o 
   1   3 -16      135.68      109.83     26.65 o 
   2   3 -16      261.93      288.02     52.33 o 
   3   3 -16       80.87       59.09     25.47 o 
   4   3 -16      103.00      134.34     29.16 o 
   5   3 -16      108.76      146.65     29.77 o 
   6   3 -16      308.12      296.50     51.21 o 
   7   3 -16       16.81       -8.81     22.42 o 
   8   3 -16      162.58      188.07     33.81 o 
   9   3 -16       36.55       19.00     28.14 o 
   0   4 -16      282.05      316.78     37.38 o 
   1   4 -16      204.81      245.97     24.18 o 
   2   4 -16      115.41      137.66     21.42 o 
   3   4 -16      247.39      243.59     24.58 o 
   4   4 -16      165.34      172.13     31.80 o 
   5   4 -16      106.96       27.79     25.85 o 
   6   4 -16       71.44       42.50     26.92 o 
   7   4 -16        7.61      -10.88     24.98 o 
   8   4 -16      227.24      191.32     34.61 o 
   0   5 -16      100.54       67.20     27.55 o 
   1   5 -16      195.38      179.99     23.43 o 
   2   5 -16      116.77       87.21     20.60 o 
   3   5 -16      198.21      198.62     24.72 o 
   4   5 -16       52.40       76.02     24.02 o 
   5   5 -16       79.85      114.35     33.17 o 
   6   5 -16      102.59       64.60     29.83 o 
   0   6 -16       46.05       65.28     42.77 o 
   1   6 -16      254.60      280.71     38.97 o 
   2   0 -15      436.57      420.41     52.90 o 
   4   0 -15      216.23      185.70     38.26 o 
   6   0 -15      303.50      460.30     51.77 o 
   8   0 -15       27.32        0.00     33.76 o 
  10   0 -15      111.34      105.79     39.39 o 
  12   0 -15      105.55       78.78     40.52 o 
   1   1 -15       20.64       -2.99     17.45 o 
   2   1 -15       40.05       17.14     19.05 o 
   3   1 -15        7.41       11.95     19.13 o 
   4   1 -15      125.11      214.96     40.52 o 
   5   1 -15        6.30       21.38     30.39 o 
   6   1 -15      299.26      381.52     49.52 o 
   7   1 -15        2.31      -14.08     20.81 o 
   8   1 -15      150.12      122.31     27.31 o 
   9   1 -15        5.00       -5.82     16.67 o 
  10   1 -15       61.34       72.83     21.54 o 
  11   1 -15       20.19        7.67     19.19 o 
  12   1 -15       20.14        7.35     20.91 o 
   1   2 -15      254.18      298.94     31.37 o 
   2   2 -15      191.18      176.42     27.45 o 
   3   2 -15       69.80       65.54     18.27 o 
   4   2 -15      177.44       88.31     23.72 o 
   5   2 -15       35.32       12.29     19.85 o 
   6   2 -15       15.69       30.96     21.79 o 
   7   2 -15        5.05       -5.29     20.81 o 
   8   2 -15       30.03       46.86     25.43 o 
   9   2 -15       25.29       14.19     25.32 o 
  10   2 -15      104.39      111.86     30.57 o 
  11   2 -15       24.48       28.10     25.78 o 
  12   2 -15      180.51      120.38     33.76 o 
   1   3 -15        5.14       22.38     14.26 o 
   2   3 -15       35.16       48.35     15.68 o 
   3   3 -15       19.51        3.99     16.45 o 
   4   3 -15       43.28       65.88     23.83 o 
   5   3 -15       59.46       63.51     24.52 o 
   6   3 -15       25.94       -4.76     23.07 o 
   7   3 -15       42.40        9.64     24.52 o 
   8   3 -15       66.52       76.56     27.03 o 
   9   3 -15       37.97       15.18     24.63 o 
  10   3 -15       49.05       61.02     28.12 o 
  11   3 -15       47.43       27.96     27.72 o 
   1   4 -15        0.71      -13.38     15.03 o 
   2   4 -15       13.25      -10.74     15.15 o 
   3   4 -15       25.24       13.94     18.62 o 
   4   4 -15       80.96       84.77     21.47 o 
   5   4 -15       70.06       99.09     27.45 o 
   6   4 -15       18.04        2.06     25.88 o 
   7   4 -15       67.60       83.69     28.04 o 
   8   4 -15       40.08        9.67     25.43 o 
   9   4 -15       10.79       -5.75     24.52 o 
  10   4 -15       20.03      -18.08     24.63 o 
   1   5 -15        2.56      -12.75     15.55 o 
   2   5 -15       40.62       42.13     18.28 o 
   3   5 -15        5.30      -10.17     18.62 o 
   4   5 -15       30.41       31.66     21.87 o 
   5   5 -15       16.95       37.29     27.38 o 
   6   5 -15       56.08       57.53     27.55 o 
   7   5 -15      105.04       98.81     31.36 o 
   8   5 -15       21.51       28.60     26.92 o 
   9   5 -15       71.30       42.77     42.77 o 
   1   6 -15       30.79       22.05     18.68 o 
   2   6 -15       10.38       20.26     18.54 o 
   3   6 -15       29.05       35.85     22.22 o 
   4   6 -15       62.52       69.67     23.57 o 
   5   6 -15        2.85       21.96     26.12 o 
   6   6 -15       79.07       87.73     32.60 o 
   0   0 -14     3220.71     3311.03     91.16 o 
   2   0 -14      552.12      589.50     32.16 o 
   4   0 -14      447.68      368.02     42.77 o 
   6   0 -14      406.78      396.15     47.27 o 
   8   0 -14      824.22     1151.32     69.78 o 
  10   0 -14      243.64      260.94     32.51 o 
  12   0 -14      330.84      374.77     56.27 o 
  14   0 -14       66.21       50.64     41.64 o 
   0   1 -14      802.43      770.92     52.90 o 
   1   1 -14      112.66       93.57     21.08 o 
   2   1 -14      621.91      507.33     26.11 o 
   3   1 -14       50.04       42.62     15.42 o 
   4   1 -14      417.52      541.58     32.57 o 
   5   1 -14       23.92       12.68     14.61 o 
   6   1 -14      591.74      734.81     68.20 o 
   7   1 -14       87.04       93.00     19.58 o 
   8   1 -14      496.44      547.75     42.52 o 
   9   1 -14      128.97      104.72     19.88 o 
  10   1 -14      254.41      238.27     26.22 o 
  11   1 -14       38.58       27.19     20.31 o 
  12   1 -14      261.25      198.46     26.59 o 
  13   1 -14       21.33       -2.16     23.49 o 
  14   1 -14      161.32      176.44     35.71 o 
   0   2 -14      935.11      950.31     40.84 o 
   1   2 -14        4.88      -11.72     11.72 o 
   2   2 -14      317.78      361.03     21.62 o 
   3   2 -14       60.58       40.61     15.56 o 
   4   2 -14      371.90      275.15     29.83 o 
   5   2 -14       64.76       40.89     21.31 o 
   6   2 -14      430.94      442.49     36.58 o 
   7   2 -14      197.75      137.70     27.38 o 
   8   2 -14      783.12      964.59    129.42 o 
   9   2 -14      108.91      148.40     36.58 o 
  10   2 -14      392.01      394.06     40.09 o 
  11   2 -14       88.89      111.48     22.93 o 
  12   2 -14      167.37      153.59     25.67 o 
  13   2 -14       34.24        5.73     21.39 o 
   0   3 -14      181.65      155.00     26.58 o 
   1   3 -14      134.14       90.19     16.71 o 
   2   3 -14      608.19      512.62     25.51 o 
   3   3 -14       55.79       46.04     17.27 o 
   4   3 -14      297.44      373.53     27.88 o 
   5   3 -14      280.94      357.89     35.41 o 
   6   3 -14      602.04      686.25    124.92 o 
   7   3 -14      149.38      181.18     29.64 o 
   8   3 -14      253.21      315.14     66.40 o 
   9   3 -14      252.86      224.80     38.83 o 
  10   3 -14      417.37      499.36     43.32 o 
  11   3 -14       29.42       20.84     27.55 o 
  12   3 -14       30.20       12.93     27.55 o 
  13   3 -14        8.58      -19.96     24.26 o 
   0   4 -14      129.52      132.54     27.03 o 
   1   4 -14      227.89      252.53     22.55 o 
   2   4 -14      328.66      368.01     30.50 o 
   3   4 -14      422.74      390.75     34.27 o 
   4   4 -14      438.04      431.56     31.75 o 
   5   4 -14      232.25      257.48     33.40 o 
   6   4 -14      245.84      263.29     35.25 o 
   7   4 -14       88.74      124.12     28.52 o 
   8   4 -14      257.66      252.51     34.77 o 
   9   4 -14      158.95      140.50     32.07 o 
  10   4 -14      112.49      124.48     41.64 o 
  11   4 -14       82.07       70.78     29.96 o 
  12   4 -14       92.63      115.16     32.51 o 
   0   5 -14      100.98       64.12     25.85 o 
   1   5 -14      197.62      180.51     22.16 o 
   2   5 -14      124.13       93.03     22.19 o 
   3   5 -14      354.60      421.05     32.44 o 
   4   5 -14      175.08      181.58     26.52 o 
   5   5 -14      180.87      218.91     28.17 o 
   6   5 -14      337.80      359.18     39.58 o 
   7   5 -14      226.85      298.21     39.39 o 
   8   5 -14       41.13       32.19     35.45 o 
   9   5 -14       91.01      111.83     31.25 o 
  10   5 -14      177.55      149.44     42.20 o 
   0   6 -14       15.03       12.95     24.26 o 
   1   6 -14      303.78      304.75     27.10 o 
   2   6 -14      122.14       94.58     20.54 o 
   3   6 -14      130.59      126.65     24.97 o 
   4   6 -14      323.70      346.03     33.09 o 
   5   6 -14      240.34      268.42     30.62 o 
   6   6 -14      111.88      104.65     37.70 o 
   7   6 -14      152.79      152.91     58.52 o 
   8   6 -14       66.94       71.20     30.12 o 
   0   7 -14       85.92       71.18     29.16 o 
   1   7 -14      220.93      188.22     25.56 o 
   2   7 -14       29.52       36.61     20.11 o 
   3   7 -14      215.42      244.28     31.37 o 
   4   7 -14        3.85       -3.76     20.74 o 
   5   7 -14      181.41      193.04     30.23 o 
   2   0 -13      303.96      218.85     22.59 o 
   4   0 -13      125.26      124.09     20.19 o 
   6   0 -13      352.19      390.88     78.78 o 
   8   0 -13      734.84      870.08     92.85 o 
  10   0 -13      489.18      549.21     56.27 o 
  12   0 -13      169.24      137.30     42.77 o 
  14   0 -13      103.40       79.91     41.64 o 
   1   1 -13      636.84      609.24     17.46 o 
   2   1 -13      262.26      230.20     13.11 o 
   3   1 -13       30.01       15.16      9.69 o 
   4   1 -13        7.87       -2.90     12.40 o 
   5   1 -13       10.11       -8.71     13.22 o 
   6   1 -13      352.41      358.36     24.58 o 
   7   1 -13       70.32       71.61     17.82 o 
   8   1 -13     1320.40     1195.57     90.64 o 
   9   1 -13       27.04       12.56     16.48 o 
  10   1 -13      210.99      224.49     26.14 o 
  11   1 -13       71.25       59.77     25.85 o 
  12   1 -13       81.52      112.69     38.26 o 
  13   1 -13       14.85       11.85     23.72 o 
  14   1 -13      270.55      314.32     39.24 o 
  15   1 -13        6.43      -11.65     24.63 o 
   1   2 -13        9.33        5.74     11.23 o 
   2   2 -13       47.05       -8.97     12.31 o 
   3   2 -13       20.55       14.48     13.67 o 
   4   2 -13      145.66      178.63     24.98 o 
   5   2 -13       31.21       27.76     14.28 o 
   6   2 -13      221.21      208.32     20.77 o 
   7   2 -13       33.73       53.05     16.62 o 
   8   2 -13      245.41      360.79     30.66 o 
   9   2 -13       50.85       47.92     18.10 o 
  10   2 -13      539.87      567.30     33.14 o 
  11   2 -13       28.28       31.40     18.92 o 
  12   2 -13      322.21      289.38     29.68 o 
  13   2 -13      118.56      118.47     24.87 o 
  14   2 -13      136.42      139.86     31.07 o 
  15   2 -13       26.96        8.76     25.32 o 
   1   3 -13       39.42       10.38     13.02 o 
   2   3 -13       64.19       36.17     15.37 o 
   3   3 -13        3.39       -4.90     13.96 o 
   4   3 -13       79.67       58.49     17.32 o 
   5   3 -13       80.96      114.23     23.72 o 
   6   3 -13      287.75      338.49     34.33 o 
   7   3 -13      153.57      102.41     26.26 o 
   8   3 -13      120.30       81.49     25.32 o 
   9   3 -13       62.75       33.80     24.63 o 
  10   3 -13      240.89      239.52     64.15 o 
  11   3 -13       79.99      106.76     28.52 o 
  12   3 -13      212.07      177.99     32.85 o 
  13   3 -13        2.84      -21.61     21.61 o 
  14   3 -13       63.47       63.63     23.59 o 
   1   4 -13       18.08        1.11     14.07 o 
   2   4 -13       60.51       44.03     17.53 o 
   3   4 -13      214.17      199.68     24.29 o 
   4   4 -13      315.09      398.41     29.76 o 
   5   4 -13      468.07      462.57     30.10 o 
   6   4 -13      160.96      175.62     29.64 o 
   7   4 -13       83.23      114.25     29.04 o 
   8   4 -13       10.87       17.97     23.04 o 
   9   4 -13        7.71      -14.00     22.17 o 
  10   4 -13      232.67      239.73     36.69 o 
  11   4 -13       34.21       34.67     28.84 o 
  12   4 -13       59.20      110.73     32.51 o 
  13   4 -13       79.02       57.69     30.57 o 
   1   5 -13       72.10       54.05     17.43 o 
   2   5 -13      116.24       88.37     21.09 o 
   3   5 -13      105.39      140.03     23.60 o 
   4   5 -13      143.18      108.28     21.77 o 
   5   5 -13      184.97      206.04     25.71 o 
   6   5 -13       92.12      121.48     29.83 o 
   7   5 -13      133.04      106.51     29.32 o 
   8   5 -13       12.75       -1.51     23.47 o 
   9   5 -13       88.91       88.64     30.21 o 
  10   5 -13       57.68       38.65     27.02 o 
  11   5 -13       49.80       53.72     29.16 o 
  12   5 -13      107.33       98.24     33.81 o 
   1   6 -13       70.97       71.96     19.12 o 
   2   6 -13      101.49       99.68     22.93 o 
   3   6 -13      166.76      185.80     26.84 o 
   4   6 -13      107.97      119.31     28.38 o 
   5   6 -13       52.12       24.49     20.49 o 
   6   6 -13      122.49      100.06     32.07 o 
   7   6 -13       19.03       37.33     26.12 o 
   8   6 -13       54.11       56.08     28.52 o 
   9   6 -13       42.11       22.19     27.82 o 
  10   6 -13       58.69       65.82     31.07 o 
   1   7 -13        2.87      -13.17     17.55 o 
   2   7 -13       77.64       52.10     22.72 o 
   3   7 -13      122.27       98.66     25.10 o 
   4   7 -13       64.24       41.02     22.72 o 
   5   7 -13       48.96       42.92     22.88 o 
   6   7 -13       14.39       13.51     27.06 o 
   7   7 -13       48.05       55.95     28.84 o 
   8   7 -13        1.83      -24.98     24.98 o 
   1   8 -13       49.30       45.91     20.74 o 
   2   8 -13        1.45       -5.74     17.70 o 
   3   8 -13       33.34       13.36     22.92 o 
   0   0 -12     2841.14     2743.96     89.47 o 
   2   0 -12     2440.43     2437.35     53.93 o 
   4   0 -12     1819.12     1531.96    175.57 o 
   6   0 -12      673.22      610.01     97.91 o 
   8   0 -12      406.35      496.32     46.14 o 
  10   0 -12      314.08      437.79     48.39 o 
  12   0 -12      588.45      682.01     60.77 o 
  14   0 -12      264.03      277.98     50.64 o 
  16   0 -12      178.33      165.44     49.52 o 
   0   1 -12      761.90      516.44     22.36 o 
   1   1 -12      310.97      244.38     13.06 o 
   2   1 -12     2715.09     2657.54     61.97 o 
   3   1 -12      119.37      139.49     12.24 o 
   4   1 -12     1339.62     1546.41     86.74 o 
   5   1 -12       21.48       21.79     11.19 o 
   6   1 -12     1256.78     1239.10    101.60 o 
   7   1 -12       20.64       20.53     13.61 o 
   8   1 -12       82.37      107.34     17.95 o 
   9   1 -12      169.88      190.07     21.86 o 
  10   1 -12      289.99      328.97     34.56 o 
  11   1 -12       34.72       34.44     23.72 o 
  12   1 -12      590.58      779.39     54.02 o 
  13   1 -12       54.13       43.12     24.18 o 
  14   1 -12      329.14      367.51     40.13 o 
  15   1 -12       61.30       54.02     28.65 o 
  16   1 -12       41.19       38.57     26.65 o 
   0   2 -12     1541.69     1557.63     46.07 o 
   1   2 -12      220.95      189.92     13.69 o 
   2   2 -12      606.02      581.06     20.57 o 
   3   2 -12      193.89      196.87     15.94 o 
   4   2 -12     1052.05      977.37     51.66 o 
   5   2 -12       15.99        2.75     12.75 o 
   6   2 -12      556.76      570.65     36.06 o 
   7   2 -12       93.50      109.36     17.71 o 
   8   2 -12      825.20      777.85     52.48 o 
   9   2 -12      204.51      171.84     22.69 o 
  10   2 -12      559.34      613.40     58.08 o 
  11   2 -12      160.90      191.62     24.64 o 
  12   2 -12      326.05      373.06     40.52 o 
  13   2 -12       38.71       49.08     25.43 o 
  14   2 -12      108.80      156.60     32.22 o 
  15   2 -12        3.81       -3.17     25.94 o 
  16   2 -12       45.95       39.67     28.62 o 
   0   3 -12     1372.79     1085.92     42.95 o 
   1   3 -12      339.04      304.75     23.13 o 
   2   3 -12      694.15      708.49     30.15 o 
   3   3 -12      132.41      133.34     19.35 o 
   4   3 -12      547.06      558.59     30.06 o 
   5   3 -12      359.73      395.76     32.05 o 
   6   3 -12     1013.17      999.12     86.10 o 
   7   3 -12       69.49       37.68     21.31 o 
   8   3 -12      598.30      704.70     32.61 o 
   9   3 -12      360.31      419.96     32.93 o 
  10   3 -12      572.62      593.07     51.47 o 
  11   3 -12      112.69       99.84     22.27 o 
  12   3 -12      177.89      224.14     26.30 o 
  13   3 -12       15.27        9.72     18.82 o 
  14   3 -12      207.66      250.44     30.69 o 
  15   3 -12       69.24       89.85     24.90 o 
   0   4 -12      551.30      553.37     36.84 o 
   1   4 -12      384.98      372.61     26.58 o 
   2   4 -12      253.38      199.53     22.72 o 
   3   4 -12      873.77      838.01     47.59 o 
   4   4 -12      666.57      664.52     32.75 o 
   5   4 -12      453.07      347.26     27.70 o 
   6   4 -12      188.84      186.18     32.07 o 
   7   4 -12      123.53      143.08     56.83 o 
   8   4 -12      740.51      628.28     96.22 o 
   9   4 -12      134.77       84.57     26.74 o 
  10   4 -12      120.68      125.06     30.39 o 
  11   4 -12      361.48      440.07     44.45 o 
  12   4 -12      321.81      407.67     78.78 o 
  13   4 -12      211.05      234.73     38.17 o 
  14   4 -12       16.53       -0.08     26.65 o 
   0   5 -12      386.76      372.33     34.56 o 
   1   5 -12      274.73      293.45     26.99 o 
   2   5 -12      208.08      222.48     25.08 o 
   3   5 -12      453.57      437.47     30.38 o 
   4   5 -12      213.99      214.05     25.45 o 
   5   5 -12      365.10      400.88     30.69 o 
   6   5 -12      219.29      206.02     34.33 o 
   7   5 -12      452.90      463.98     42.44 o 
   8   5 -12      158.35      158.20     32.64 o 
   9   5 -12       70.49       83.19     37.14 o 
  10   5 -12      301.89      338.87     55.71 o 
  11   5 -12      119.89       97.81     31.43 o 
  12   5 -12        7.01       -1.76     26.76 o 
  13   5 -12      165.10      160.02     37.64 o 
   0   6 -12      233.34      221.59     33.31 o 
   1   6 -12      375.86      414.11     37.15 o 
   2   6 -12      343.93      300.11     30.09 o 
   3   6 -12      196.45      200.95     34.10 o 
   4   6 -12      360.95      388.29     32.99 o 
   5   6 -12      452.92      403.38     34.00 o 
   6   6 -12       45.61       43.33     25.47 o 
   7   6 -12      392.33      392.98     42.15 o 
   8   6 -12      141.96      116.76     33.76 o 
   9   6 -12      307.71      339.69     42.53 o 
  10   6 -12       26.34        6.88     24.61 o 
  11   6 -12      207.06      198.99     36.84 o 
  12   6 -12       62.20       74.53     31.80 o 
   0   7 -12      166.78      147.55     31.01 o 
   1   7 -12      383.71      431.47     30.51 o 
   2   7 -12      286.17      288.45     30.91 o 
   3   7 -12      451.33      448.89     35.70 o 
   4   7 -12       12.15       -6.67     18.68 o 
   5   7 -12      345.95      415.72     35.08 o 
   6   7 -12       20.38       10.69     26.26 o 
   7   7 -12      359.74      397.01     44.12 o 
   8   7 -12       13.91      -10.97     25.32 o 
   9   7 -12      182.29      187.60     37.98 o 
  10   7 -12       56.59       20.26     38.26 o 
   0   8 -12       17.14       35.36     26.58 o 
   1   8 -12      380.27      405.21     30.66 o 
   2   8 -12        7.60        5.39     21.00 o 
   3   8 -12      151.82      180.61     28.93 o 
   4   8 -12        8.85       -3.65     21.18 o 
   5   8 -12      178.46      193.34     30.45 o 
   6   8 -12       37.00       51.11     39.39 o 
   2   0 -11     2183.85     1729.51     72.48 o 
   4   0 -11      805.85      604.30     47.83 o 
   6   0 -11      250.67      232.30     24.76 o 
   8   0 -11       59.92       60.77     28.14 o 
  10   0 -11      500.14      597.61     54.02 o 
  12   0 -11      717.44      831.70     63.02 o 
  14   0 -11      493.07      492.94     57.40 o 
  16   0 -11      526.33      638.12     69.78 o 
   1   1 -11       80.92      118.90      8.39 o 
   2   1 -11       76.90       99.73      8.81 o 
   3   1 -11       30.11       35.69      8.78 o 
   4   1 -11      508.58      608.04     50.19 o 
   5   1 -11       14.22       11.31     11.99 o 
   6   1 -11      306.00      399.43     29.20 o 
   7   1 -11       82.50       68.21     14.92 o 
   8   1 -11      237.95      304.40     28.62 o 
   9   1 -11        9.28      -15.12     15.12 o 
  10   1 -11      324.03      374.82     33.42 o 
  11   1 -11      243.15      238.58     30.21 o 
  12   1 -11      507.15      551.85     40.13 o 
  13   1 -11        1.39       -7.30     22.24 o 
  14   1 -11      795.04      841.97     49.69 o 
  15   1 -11       22.52       27.01     25.85 o 
  16   1 -11      469.25      502.90     46.16 o 
  17   1 -11       54.87       29.52     27.82 o 
   1   2 -11      614.81      794.22     18.03 o 
   2   2 -11      449.63      329.10     13.70 o 
   3   2 -11      108.35       70.20      9.40 o 
   4   2 -11      145.74      101.44     12.78 o 
   5   2 -11       19.14       27.48     12.21 o 
   6   2 -11       37.25       59.26     14.89 o 
   7   2 -11       43.97       30.92     14.18 o 
   8   2 -11      230.26      278.47     31.98 o 
   9   2 -11      133.12      132.95     32.86 o 
  10   2 -11      641.58      728.81     41.29 o 
  11   2 -11      282.81      239.83     31.87 o 
  12   2 -11      979.91     1045.61     88.91 o 
  13   2 -11      359.43      374.42     38.54 o 
  14   2 -11      452.59      484.00     42.44 o 
  15   2 -11      117.87      124.79     31.25 o 
  16   2 -11      205.06      200.85     34.61 o 
  17   2 -11        3.93       -1.75     25.78 o 
   1   3 -11      190.82      115.08     16.62 o 
   2   3 -11      147.23      184.19     18.40 o 
   3   3 -11       22.75       41.30     14.18 o 
   4   3 -11       29.05       23.27     10.62 o 
   5   3 -11       10.22       15.13     12.94 o 
   6   3 -11      105.04      125.60     16.95 o 
   7   3 -11      238.27      279.05     22.57 o 
   8   3 -11      425.62      422.41     26.32 o 
   9   3 -11      154.55      138.78     20.77 o 
  10   3 -11      404.23      485.50     29.69 o 
  11   3 -11      305.00      334.17     27.97 o 
  12   3 -11      348.27      362.07     37.74 o 
  13   3 -11       41.98       16.29     22.17 o 
  14   3 -11      237.18      214.55     33.78 o 
  15   3 -11       44.92       47.80     26.65 o 
  16   3 -11      205.64      223.38     36.84 o 
   1   4 -11        8.93       15.40     14.04 o 
   2   4 -11       92.41       99.25     17.71 o 
   3   4 -11       56.25       38.17     16.14 o 
   4   4 -11        9.52        8.39     14.18 o 
   5   4 -11      282.93      286.80     24.90 o 
   6   4 -11      115.96       83.32     22.67 o 
   7   4 -11      347.16      334.33     33.65 o 
   8   4 -11      299.51      267.07     75.97 o 
   9   4 -11       75.31       70.90     27.06 o 
  10   4 -11      263.27      239.93     24.98 o 
  11   4 -11       82.68       78.66     20.02 o 
  12   4 -11      221.43      255.98     30.92 o 
  13   4 -11      161.53      172.39     26.03 o 
  14   4 -11      308.11      280.60     30.44 o 
  15   4 -11       74.26       67.00     22.18 o 
   1   5 -11       36.12       43.61     17.23 o 
   2   5 -11       71.83       72.37     19.05 o 
   3   5 -11        6.41      -14.33     14.72 o 
   4   5 -11       12.52        9.38     15.57 o 
   5   5 -11      219.42      169.78     22.72 o 
   6   5 -11      136.66      129.98     27.82 o 
   7   5 -11      433.39      465.52     57.96 o 
   8   5 -11      130.10      161.29     56.83 o 
   9   5 -11      481.65      398.81     62.46 o 
  10   5 -11      195.43      281.65     47.83 o 
  11   5 -11       26.38       -1.52     24.33 o 
  12   5 -11      236.61      237.52     37.38 o 
  13   5 -11       40.22       13.92     27.55 o 
  14   5 -11       39.23       34.70     28.62 o 
   1   6 -11      192.05      178.85     24.23 o 
   2   6 -11      191.80      170.87     24.02 o 
   3   6 -11       35.41       51.07     19.27 o 
   4   6 -11      133.07      152.85     24.02 o 
   5   6 -11       38.88       41.26     19.67 o 
   6   6 -11      156.00      116.70     27.45 o 
   7   6 -11       97.56       58.58     25.06 o 
   8   6 -11      170.29      185.02     39.39 o 
   9   6 -11      227.29      208.42     34.77 o 
  10   6 -11       22.41       12.67     24.63 o 
  11   6 -11      214.46      209.83     59.65 o 
  12   6 -11       29.05       31.51     28.52 o 
  13   6 -11      124.22      149.35     36.20 o 
   1   7 -11       20.45        3.65     18.62 o 
   2   7 -11       95.16       99.21     32.40 o 
   3   7 -11       84.36       72.99     22.30 o 
   4   7 -11       20.00       -7.92     18.70 o 
   5   7 -11       66.45       20.62     20.49 o 
   6   7 -11        2.06       -7.32     23.08 o 
   7   7 -11       91.30       68.65     27.38 o 
   8   7 -11       20.69       28.72     25.85 o 
   9   7 -11      244.28      210.82     63.59 o 
  10   7 -11       52.22       70.46     30.21 o 
  11   7 -11       58.89       57.37     29.41 o 
   1   8 -11       23.48       36.72     19.50 o 
   2   8 -11       28.49       15.09     19.99 o 
   3   8 -11       10.80        1.41     21.36 o 
   4   8 -11       79.59       45.98     22.67 o 
   5   8 -11        9.64        1.59     20.16 o 
   6   8 -11       26.97       12.72     27.38 o 
   7   8 -11       29.32        6.19     27.06 o 
   8   8 -11        0.09       -1.34     26.65 o 
   1   9 -11        5.97       20.21     19.68 o 
   2   9 -11        7.97      -20.81     20.81 o 
   3   9 -11       42.22       19.09     22.67 o 
   4   9 -11        1.36      -21.10     25.32 o 
   0   0 -10    13072.35    14897.52    925.11 o 
   2   0 -10     1732.25     1532.69     73.78 o 
   4   0 -10     3937.23     4238.79    379.83 o 
   6   0 -10     1748.24     1736.54     65.28 o 
   8   0 -10     2871.87     3248.00     94.54 o 
  10   0 -10      178.61      209.33     36.01 o 
  12   0 -10       75.59       76.53     33.76 o 
  14   0 -10      333.99      359.01     52.90 o 
  16   0 -10      747.56      776.55     73.15 o 
  18   0 -10       76.24       57.40     41.64 o 
   0   1 -10     1616.66      926.66     19.33 o 
   1   1 -10      319.52      287.67      9.88 o 
   2   1 -10     2974.24     3028.73     71.30 o 
   3   1 -10      190.22      263.52     12.95 o 
   4   1 -10     2498.43     2135.98    100.03 o 
   5   1 -10      211.56      254.50     18.78 o 
   6   1 -10     3016.14     3336.47    149.98 o 
   7   1 -10      179.97      209.39     23.47 o 
   8   1 -10     1028.50     1185.32     43.90 o 
   9   1 -10      138.48      154.34     24.52 o 
  10   1 -10      265.07      342.55     31.43 o 
  11   1 -10       93.45       79.20     23.47 o 
  12   1 -10       23.58        9.00     20.69 o 
  13   1 -10       14.73       30.54     22.98 o 
  14   1 -10      333.00      402.01     39.34 o 
  15   1 -10       38.86       12.06     23.83 o 
  16   1 -10      124.21      161.06     32.63 o 
  17   1 -10       66.00       76.54     30.45 o 
  18   1 -10      107.42      135.44     33.40 o 
   0   2 -10     3422.45     4508.20    202.33 o 
   1   2 -10      226.66      192.85     11.14 o 
   2   2 -10     1855.72     1441.45     43.20 o 
   3   2 -10      578.21      532.96     23.02 o 
   4   2 -10     2143.66     2408.12     65.63 o 
   5   2 -10      252.43      314.37     20.25 o 
   6   2 -10     1527.41     1421.18     86.42 o 
   7   2 -10      266.27      298.74     22.03 o 
   8   2 -10     1803.67     1870.14    103.27 o 
   9   2 -10       24.59       70.38     20.51 o 
  10   2 -10      434.22      444.71     33.76 o 
  11   2 -10      130.85      147.72     26.44 o 
  12   2 -10      192.68      215.17     31.51 o 
  13   2 -10      241.58      259.10     33.31 o 
  14   2 -10       78.75       60.88     25.94 o 
  15   2 -10       66.71       25.88     25.47 o 
  16   2 -10      169.74      192.27     35.41 o 
  17   2 -10       14.66       31.98     26.74 o 
   0   3 -10     2086.91     1398.91     60.77 o 
   1   3 -10      756.24      636.84     24.53 o 
   2   3 -10     3488.24     3491.25    147.06 o 
   3   3 -10      470.78      436.03     25.18 o 
   4   3 -10     1081.67      868.01     47.76 o 
   5   3 -10      664.64      722.27     27.21 o 
   6   3 -10     1723.37     1753.17     82.97 o 
   7   3 -10      345.69      386.82     23.84 o 
   8   3 -10      381.44      390.63     25.17 o 
   9   3 -10      248.90      190.35     21.57 o 
  10   3 -10      668.32      727.30     37.73 o 
  11   3 -10       38.84       25.95     17.36 o 
  12   3 -10      214.65      231.87     47.27 o 
  13   3 -10       28.25       40.42     24.18 o 
  14   3 -10      439.37      431.25     41.64 o 
  15   3 -10      176.82      133.94     56.27 o 
  16   3 -10      143.13      177.73     35.89 o 
  17   3 -10       32.14       21.42     27.82 o 
   0   4 -10     1097.75     1042.15     60.77 o 
   1   4 -10     1894.59     1887.15     44.81 o 
   2   4 -10     2203.52     2185.33     86.42 o 
   3   4 -10     1756.89     1555.32     59.15 o 
   4   4 -10     1185.72     1243.04     38.91 o 
   5   4 -10      653.58      598.06     51.57 o 
   6   4 -10       95.68       74.56     14.47 o 
   7   4 -10      116.38       94.86     17.85 o 
   8   4 -10      282.10      342.08     41.10 o 
   9   4 -10       73.36       49.67     16.74 o 
  10   4 -10       82.35       79.02     18.15 o 
  11   4 -10      138.09      137.01     24.33 o 
  12   4 -10      765.87      759.75     37.19 o 
  13   4 -10      201.61      166.16     24.92 o 
  14   4 -10       21.07       24.25     19.85 o 
  15   4 -10       95.19       64.83     23.30 o 
  16   4 -10       70.65       69.03     29.45 o 
   0   5 -10     1048.86     1070.29     65.28 o 
   1   5 -10     1515.78     1308.78     68.73 o 
   2   5 -10     1288.65     1179.22     45.68 o 
   3   5 -10      733.65      715.85     33.09 o 
   4   5 -10      279.18      218.26     24.02 o 
   5   5 -10      467.67      429.81     28.93 o 
   6   5 -10      209.72      168.68     27.82 o 
   7   5 -10      348.79      412.58     37.00 o 
   8   5 -10        1.85        6.89     20.19 o 
   9   5 -10       95.77       55.36     24.98 o 
  10   5 -10      377.80      402.46     86.10 o 
  11   5 -10       50.71       23.95     24.18 o 
  12   5 -10       57.78       39.25     19.52 o 
  13   5 -10       94.87      101.84     23.18 o 
  14   5 -10      115.42       63.28     22.53 o 
  15   5 -10      116.88       62.77     24.19 o 
   0   6 -10     1218.60     1189.58     75.40 o 
   1   6 -10     1555.38     1631.59     82.17 o 
   2   6 -10      639.64      621.51     34.79 o 
   3   6 -10      485.77      470.84     37.57 o 
   4   6 -10      698.66      721.43     36.53 o 
   5   6 -10      543.88      561.11     37.78 o 
   6   6 -10       71.93       57.98     24.63 o 
   7   6 -10      315.27      300.93     35.78 o 
   8   6 -10      125.84      128.23     30.24 o 
   9   6 -10      610.42      655.47     85.53 o 
  10   6 -10       82.02      108.57     30.63 o 
  11   6 -10      197.82      217.84     34.91 o 
  12   6 -10      259.73      284.57     39.24 o 
  13   6 -10       50.16       51.97     28.84 o 
  14   6 -10       98.11       62.23     32.16 o 
   0   7 -10      363.75      320.11     35.78 o 
   1   7 -10      933.91      852.11     40.24 o 
   2   7 -10      314.23      300.96     29.18 o 
   3   7 -10      943.34      912.63     43.53 o 
   4   7 -10        8.02      -11.33     17.47 o 
   5   7 -10      521.32      482.96     35.05 o 
   6   7 -10       72.47       92.73     27.45 o 
   7   7 -10      463.63      535.63     55.71 o 
   8   7 -10        9.25       14.52     24.98 o 
   9   7 -10      345.57      368.52     45.58 o 
  10   7 -10       17.76       13.00     25.43 o 
  11   7 -10      258.57      239.65     38.10 o 
  12   7 -10        1.86        6.49     26.92 o 
   0   8 -10       15.72       18.48     29.26 o 
   1   8 -10      648.84      689.01     40.19 o 
   2   8 -10       52.01       47.27     22.09 o 
   3   8 -10      253.94      261.69     30.17 o 
   4   8 -10      197.87      219.82     29.02 o 
   5   8 -10      323.50      317.75     32.51 o 
   6   8 -10        8.29       26.34     25.78 o 
   7   8 -10      335.57      382.78     43.37 o 
   8   8 -10       10.91        9.56     25.85 o 
   9   8 -10      322.86      334.86     41.64 o 
  10   8 -10        9.10      -12.49     25.32 o 
   0   9 -10       13.11        8.68     24.63 o 
   1   9 -10      217.39      223.70     26.36 o 
   2   9 -10        5.98       21.29     21.57 o 
   3   9 -10      444.66      517.57     38.72 o 
   4   9 -10        4.54       -0.71     21.06 o 
   5   9 -10      394.08      420.87     38.05 o 
   6   9 -10       19.83        7.15     26.92 o 
   2   0  -9     1922.55     1718.35     91.56 o 
   4   0  -9      797.24      649.41     77.65 o 
   6   0  -9     1600.76     2091.06     68.65 o 
   8   0  -9      361.26      391.65     39.39 o 
  10   0  -9      630.22      600.98     51.77 o 
  12   0  -9      104.95      132.80     39.39 o 
  14   0  -9      489.59      605.48     63.02 o 
  16   0  -9      499.00      521.08     60.77 o 
  18   0  -9      460.18      415.29     65.28 o 
   1   1  -9     1294.06     1413.06     31.93 o 
   2   1  -9     1005.09     1485.64     54.24 o 
   3   1  -9      104.20       94.57      9.10 o 
   4   1  -9      123.13      167.55     14.69 o 
   5   1  -9      137.56      138.24     14.01 o 
   6   1  -9     1005.47      904.77     34.56 o 
   7   1  -9      204.94      299.08     25.43 o 
   8   1  -9     1442.41     1247.07     44.45 o 
   9   1  -9       12.07        3.11     16.66 o 
  10   1  -9      134.26      156.21     28.70 o 
  11   1  -9       12.50       14.22     19.48 o 
  12   1  -9      296.54      395.23     35.02 o 
  13   1  -9      131.66      166.51     27.24 o 
  14   1  -9      719.50      816.43     46.93 o 
  15   1  -9       30.82       34.96     24.63 o 
  16   1  -9      628.43      766.26     50.14 o 
  17   1  -9       30.99       27.47     27.45 o 
  18   1  -9      516.39      575.32     50.12 o 
   1   2  -9       60.41       58.14      6.12 o 
   2   2  -9      689.70      476.48     18.60 o 
   3   2  -9       18.25        4.85      7.47 o 
   4   2  -9       17.01        3.79      8.12 o 
   5   2  -9        5.16        6.25      9.70 o 
   6   2  -9      262.00      272.42     22.56 o 
   7   2  -9      144.80      105.41     15.57 o 
   8   2  -9      323.02      411.00     29.32 o 
   9   2  -9      125.03       77.26     25.32 o 
  10   2  -9      710.73      768.03     38.90 o 
  11   2  -9      127.55      179.74     26.92 o 
  12   2  -9     1150.64     1243.83     51.21 o 
  13   2  -9     1028.90     1053.84     49.17 o 
  14   2  -9      650.55      655.36     44.03 o 
  15   2  -9      244.17      247.13     34.61 o 
  16   2  -9      453.59      459.81     42.62 o 
  17   2  -9       14.19      -20.66     24.76 o 
  18   2  -9      326.91      391.69     44.03 o 
   1   3  -9       45.65       47.72      8.04 o 
   2   3  -9      493.18      545.45     17.30 o 
   3   3  -9      133.07      134.07     11.62 o 
   4   3  -9      279.54      323.64     16.71 o 
   5   3  -9       73.12       65.58     13.07 o 
   6   3  -9       83.69       90.17     14.40 o 
   7   3  -9       63.08       39.64     13.58 o 
   8   3  -9      277.43      267.13     21.84 o 
   9   3  -9      118.47      134.22     18.27 o 
  10   3  -9      472.99      440.26     33.17 o 
  11   3  -9      229.58      260.24     41.64 o 
  12   3  -9      599.83      574.50     39.90 o 
  13   3  -9      224.67      254.77     33.17 o 
  14   3  -9      521.97      587.73     45.02 o 
  15   3  -9      116.94       99.39     28.18 o 
  16   3  -9      582.72      667.27     65.28 o 
  17   3  -9      142.73      192.95     36.58 o 
  18   3  -9      232.47      243.92     37.49 o 
   1   4  -9       26.00       16.60     13.35 o 
   2   4  -9      313.55      296.25     22.21 o 
   3   4  -9      103.77       95.73     11.12 o 
   4   4  -9        9.97       15.39      9.57 o 
   5   4  -9      238.25      237.78     16.77 o 
   6   4  -9      168.34      231.14     19.20 o 
   7   4  -9      135.58      148.94     17.53 o 
   8   4  -9      301.77      321.53     46.77 o 
   9   4  -9       34.81       35.03     14.48 o 
  10   4  -9      466.31      428.39     28.74 o 
  11   4  -9      222.53      214.77     23.97 o 
  12   4  -9      615.23      606.54     48.00 o 
  13   4  -9      348.83      319.51     29.42 o 
  14   4  -9      572.23      576.50     62.46 o 
  15   4  -9      178.59      163.45     32.05 o 
  16   4  -9      184.39      204.57     33.79 o 
  17   4  -9       78.43       57.79     29.41 o 
   1   5  -9       35.33       14.91     14.07 o 
   2   5  -9      130.24      175.24     20.73 o 
   3   5  -9       26.99       10.79     14.92 o 
   4   5  -9       73.27       92.05     17.75 o 
   5   5  -9      117.58      106.82     19.01 o 
   6   5  -9       58.65       34.39     21.44 o 
   7   5  -9      115.28       40.07     37.70 o 
   8   5  -9       63.90       69.21     16.50 o 
   9   5  -9      326.96      345.98     26.15 o 
  10   5  -9      455.87      413.93     28.11 o 
  11   5  -9      267.60      233.63     24.91 o 
  12   5  -9      506.92      421.01     46.66 o 
  13   5  -9      100.52       78.44     22.14 o 
  14   5  -9      106.18      111.80     23.96 o 
  15   5  -9      333.09      350.36     32.93 o 
  16   5  -9      155.03      161.32     28.07 o 
   1   6  -9       10.17       -1.22     15.02 o 
   2   6  -9      276.62      250.50     24.83 o 
   3   6  -9       84.67       82.45     19.70 o 
   4   6  -9      256.63      197.91     23.99 o 
   5   6  -9        3.76       -0.43     15.10 o 
   6   6  -9       80.10       80.44     24.98 o 
   7   6  -9       39.18        3.94     20.69 o 
   8   6  -9      154.18      144.28     28.65 o 
   9   6  -9       55.09       48.02     24.83 o 
  10   6  -9      228.13      199.24     32.51 o 
  11   6  -9      607.79      629.34     72.59 o 
  12   6  -9       22.28       45.90     27.38 o 
  13   6  -9      333.45      355.65     49.52 o 
  14   6  -9      123.34      147.27     34.87 o 
  15   6  -9      290.87      262.73     91.16 o 
   1   7  -9      106.40       92.29     21.18 o 
   2   7  -9      388.22      421.24     44.49 o 
   3   7  -9      248.49      239.11     27.41 o 
   4   7  -9       76.93       40.73     20.77 o 
   5   7  -9       68.96       78.74     20.73 o 
   6   7  -9       43.43       53.87     24.26 o 
   7   7  -9       79.12       56.83     26.26 o 
   8   7  -9        5.34        8.19     23.04 o 
   9   7  -9       75.81       77.75     27.38 o 
  10   7  -9       44.76       53.46     27.06 o 
  11   7  -9      127.79      108.00     32.85 o 
  12   7  -9       67.04       94.05     32.05 o 
  13   7  -9      277.77      319.98     95.10 o 
   1   8  -9       77.37       63.36     21.20 o 
   2   8  -9       15.05       -6.37     17.71 o 
   3   8  -9       81.54       77.21     22.27 o 
   4   8  -9      114.90       97.37     23.34 o 
   5   8  -9       16.60       13.58     19.70 o 
   6   8  -9       10.13       19.35     22.67 o 
   7   8  -9       33.56       51.05     26.23 o 
   8   8  -9       29.40       46.84     27.02 o 
   9   8  -9       66.88       89.28     36.58 o 
  10   8  -9       55.62       57.60     30.26 o 
  11   8  -9      202.46      205.70     38.99 o 
   1   9  -9       18.46        5.61     18.13 o 
   2   9  -9       33.41       26.11     21.42 o 
   3   9  -9       98.31      100.61     24.45 o 
   4   9  -9       15.45       18.33     21.42 o 
   5   9  -9       71.18       61.05     23.13 o 
   6   9  -9       76.36       73.37     29.41 o 
   7   9  -9       55.76       60.73     28.62 o 
   8   9  -9       15.60       -2.27     25.43 o 
   0   0  -8    28090.37    20402.66   1159.76 o 
   2   0  -8    10249.30    10604.83    361.79 o 
   4   0  -8     4343.27     3480.97     76.53 o 
   6   0  -8      285.12      290.36     30.39 o 
   8   0  -8     1551.87     1689.28     65.28 o 
  10   0  -8     1909.15     1989.77     78.78 o 
  12   0  -8     2943.28     3635.15    112.54 o 
  14   0  -8      282.46      271.23     48.39 o 
  16   0  -8      290.07      416.41     59.65 o 
  18   0  -8      187.05      248.72     52.90 o 
   0   1  -8     2089.11     2929.13    111.85 o 
   1   1  -8     1363.55     1302.02     22.90 o 
   2   1  -8    11648.85    10369.61    399.52 o 
   3   1  -8      449.57      613.73     18.09 o 
   4   1  -8     3085.70     4121.85    255.33 o 
   5   1  -8      531.48      585.81     26.58 o 
   6   1  -8     1816.15     1606.38     95.66 o 
   7   1  -8      136.41      119.76     18.90 o 
   8   1  -8      318.53      283.96     27.57 o 
   9   1  -8      563.14      565.70     44.45 o 
  10   1  -8     1287.53     1501.56     48.90 o 
  11   1  -8      201.88      257.54     28.24 o 
  12   1  -8     1833.34     2023.44     61.28 o 
  13   1  -8      124.38      133.76     26.44 o 
  14   1  -8      277.94      274.53     32.96 o 
  15   1  -8       94.67       97.45     26.92 o 
  16   1  -8      427.79      429.65     40.93 o 
  17   1  -8        3.82       -5.92     24.63 o 
  18   1  -8       94.47       92.26     30.63 o 
  19   1  -8       15.50       21.21     26.23 o 
   0   2  -8     4916.06     2662.10    209.89 o 
   1   2  -8      187.06      185.16     11.83 o 
   2   2  -8     3660.60     3688.65    151.88 o 
   3   2  -8        1.84       97.63     28.19 o 
   4   2  -8     3176.61     2772.60    135.15 o 
   5   2  -8      249.10      182.30     17.50 o 
   6   2  -8     1268.76     1368.70     86.70 o 
   7   2  -8      487.83      609.34     29.96 o 
   8   2  -8     1912.35     2155.53     52.56 o 
   9   2  -8      345.62      364.05     44.45 o 
  10   2  -8     1538.22     1619.39     51.56 o 
  11   2  -8      213.00      307.89     29.41 o 
  12   2  -8      480.91      567.22     38.10 o 
  13   2  -8      200.08      232.06     30.57 o 
  14   2  -8       17.33       36.22     32.07 o 
  15   2  -8      156.06      124.03     29.32 o 
  16   2  -8      139.77       97.66     28.52 o 
  17   2  -8       73.56       96.22     28.65 o 
  18   2  -8        9.03       -4.54     25.06 o 
  19   2  -8        8.00      -24.88     25.43 o 
   0   3  -8     4128.57     5102.72    102.41 o 
   1   3  -8     1233.75     1370.33     55.91 o 
   2   3  -8     2918.43     2565.30    106.53 o 
   3   3  -8      160.98      195.46     13.07 o 
   4   3  -8     3189.99     3341.15    166.18 o 
   5   3  -8     1523.57     1481.95     67.17 o 
   6   3  -8     3912.24     3795.07    173.99 o 
   7   3  -8     1063.44     1063.74     57.51 o 
   8   3  -8     1332.78     1324.03     87.95 o 
   9   3  -8      488.17      505.69     31.87 o 
  10   3  -8      961.70      961.26     50.64 o 
  11   3  -8       63.64       36.96     19.39 o 
  12   3  -8      279.65      267.44     30.26 o 
  13   3  -8        8.31        3.90     20.51 o 
  14   3  -8      556.82      634.84     43.57 o 
  15   3  -8      166.72      196.44     43.33 o 
  16   3  -8      104.66      151.56     31.37 o 
  17   3  -8       19.66      -16.21     22.47 o 
  18   3  -8       88.58      133.01     33.97 o 
   0   4  -8     2044.23     1252.61     59.65 o 
   1   4  -8     3218.45     2582.29     66.18 o 
   2   4  -8     1053.68     1077.08     44.66 o 
   3   4  -8     3418.77     3158.73     78.84 o 
   4   4  -8     2123.63     1817.35     31.42 o 
   5   4  -8     1474.75     1308.94     52.96 o 
   6   4  -8      959.08      993.09     37.29 o 
   7   4  -8      510.39      588.16     65.36 o 
   8   4  -8     1191.63     1151.61     67.84 o 
   9   4  -8      329.52      321.19     23.92 o 
  10   4  -8       32.22       25.56     15.21 o 
  11   4  -8      310.40      305.02     36.08 o 
  12   4  -8      366.20      406.35     35.68 o 
  13   4  -8      186.47      222.59     31.43 o 
  14   4  -8       13.77       22.79     22.98 o 
  15   4  -8       68.14       68.72     26.74 o 
  16   4  -8       87.70       99.01     29.96 o 
  17   4  -8       92.03       90.86     29.74 o 
   0   5  -8     1704.44     1907.61     78.78 o 
   1   5  -8     1728.59     1737.99     42.87 o 
   2   5  -8      726.73      642.04     54.24 o 
   3   5  -8     1647.92     1558.88     66.35 o 
   4   5  -8      383.13      353.49     17.78 o 
   5   5  -8     1165.29     1090.36     63.03 o 
   6   5  -8     1132.09     1152.25     46.37 o 
   7   5  -8      566.40      512.83     25.61 o 
   8   5  -8      287.68      335.96     33.02 o 
   9   5  -8      154.25      169.10     30.04 o 
  10   5  -8      289.69      296.60     43.12 o 
  11   5  -8        1.86       -0.79     15.21 o 
  12   5  -8       43.39       40.92     18.82 o 
  13   5  -8      235.04      231.71     30.74 o 
  14   5  -8       78.02       65.85     21.13 o 
  15   5  -8       58.56       63.50     23.03 o 
  16   5  -8       23.83       10.17     20.17 o 
  17   5  -8      125.65      152.42     49.52 o 
   0   6  -8     1155.56     1037.65     65.28 o 
   1   6  -8     1661.54     1361.34     44.20 o 
   2   6  -8      687.30      590.91     31.40 o 
   3   6  -8     1443.23     1382.07     51.21 o 
   4   6  -8      702.40      629.21     32.62 o 
   5   6  -8     1141.28      958.20     49.18 o 
   6   6  -8      498.69      428.26     36.84 o 
   7   6  -8      586.86      593.09     40.13 o 
   8   6  -8      174.32      186.01     29.77 o 
   9   6  -8      375.03      323.69     37.51 o 
  10   6  -8       59.07       85.28     18.95 o 
  11   6  -8      407.86      434.17     30.47 o 
  12   6  -8      162.08      158.72     24.20 o 
  13   6  -8       36.70       37.15     28.65 o 
  14   6  -8      105.09      101.56     32.69 o 
  15   6  -8       66.45       81.29     24.35 o 
   0   7  -8      314.36      395.03     52.90 o 
   1   7  -8     1025.28     1023.75     40.04 o 
   2   7  -8      500.86      522.40     32.00 o 
   3   7  -8     2255.36     2105.26     82.40 o 
   4   7  -8       20.30       23.55     17.73 o 
   5   7  -8      972.54     1022.10     41.70 o 
   6   7  -8       79.22       84.29     26.58 o 
   7   7  -8      600.40      593.85     77.65 o 
   8   7  -8       58.81       68.78     26.92 o 
   9   7  -8      323.17      446.69    109.73 o 
  10   7  -8       86.46       77.27     28.24 o 
  11   7  -8      328.85      337.04     87.78 o 
  12   7  -8        1.71       -4.25     24.61 o 
  13   7  -8      202.59      183.09     37.64 o 
  14   7  -8       10.22       11.82     27.06 o 
   0   8  -8       18.36       53.32     25.06 o 
   1   8  -8      861.96      824.04     46.90 o 
   2   8  -8       55.99       63.31     20.77 o 
   3   8  -8      518.88      517.95     34.35 o 
   4   8  -8      240.36      248.13     28.55 o 
   5   8  -8      510.78      507.96     35.05 o 
   6   8  -8       17.41       13.04     23.04 o 
   7   8  -8      411.44      431.98     46.14 o 
   8   8  -8      128.90      116.00     29.83 o 
   9   8  -8      395.68      382.10     48.96 o 
  10   8  -8        2.83      -16.32     23.87 o 
  11   8  -8      147.92      180.26     34.99 o 
  12   8  -8       12.13       -1.33     26.23 o 
   0   9  -8       11.89      -21.87     21.87 o 
   1   9  -8      358.83      344.24     32.87 o 
   2   9  -8       26.65       18.64     20.33 o 
   3   9  -8      627.58      718.03     40.24 o 
   4   9  -8       30.52       12.73     24.49 o 
   5   9  -8      696.53      730.03     42.11 o 
   6   9  -8        7.90       11.01     25.85 o 
   7   9  -8      379.63      357.24     76.53 o 
   8   9  -8       57.51       71.77     31.01 o 
   9   9  -8      238.19      301.77     41.73 o 
   0  10  -8       15.40       -7.48     26.92 o 
   1  10  -8      429.60      448.95     32.89 o 
   2  10  -8       32.51       39.39     23.39 o 
   3  10  -8      506.70      558.26     45.64 o 
   4  10  -8        9.12       18.79     23.73 o 
   2   0  -7     2245.75     1859.03     79.09 o 
   4   0  -7     1619.15     2242.99     59.65 o 
   6   0  -7      785.32     1181.71     50.64 o 
   8   0  -7       89.15      101.29     25.88 o 
  10   0  -7     2398.15     2860.85     88.91 o 
  12   0  -7     1608.27     1592.49     76.53 o 
  14   0  -7      370.55      446.80     52.90 o 
  16   0  -7      381.89      333.13     51.77 o 
  18   0  -7      724.13      766.42     72.03 o 
  20   0  -7      446.12      445.67     69.78 o 
   1   1  -7      864.69      673.89      9.88 o 
   2   1  -7      290.82      262.80     12.67 o 
   3   1  -7      103.88      154.24      9.98 o 
   4   1  -7     1512.44     1586.91     36.05 o 
   5   1  -7       40.98       36.23     15.19 o 
   6   1  -7      595.64      584.05     27.01 o 
   7   1  -7       48.16       58.34     14.87 o 
   8   1  -7      950.54     1178.84     57.40 o 
   9   1  -7       17.62       34.75     15.86 o 
  10   1  -7     1193.99     1243.42     44.16 o 
  11   1  -7      244.28      293.31     28.52 o 
  12   1  -7     2130.12     2213.75     86.66 o 
  13   1  -7       50.75       65.84     23.87 o 
  14   1  -7      499.56      509.41     39.39 o 
  15   1  -7       45.25       32.01     24.26 o 
  16   1  -7      561.85      548.21     43.37 o 
  17   1  -7      194.53      176.96     32.96 o 
  18   1  -7      661.57      643.85     48.10 o 
  19   1  -7       45.15       40.58     29.16 o 
   1   2  -7      224.99      308.94     12.21 o 
   2   2  -7      611.23      724.71     39.31 o 
   3   2  -7      255.66      278.92     18.19 o 
   4   2  -7       88.54      121.71     10.73 o 
   5   2  -7      162.83      156.09     17.85 o 
   6   2  -7      330.77      315.12     22.98 o 
   7   2  -7       38.60       39.84     17.44 o 
   8   2  -7      329.18      326.60     24.52 o 
   9   2  -7      207.83      269.10     25.85 o 
  10   2  -7     1586.40     1874.38     53.16 o 
  11   2  -7      138.52      151.61     23.47 o 
  12   2  -7     1710.33     1853.29     70.34 o 
  13   2  -7      143.55      170.89     26.58 o 
  14   2  -7      626.29      659.16     43.68 o 
  15   2  -7      692.15      721.21     46.07 o 
  16   2  -7      494.08      473.81     40.84 o 
  17   2  -7       30.32       56.50     26.74 o 
  18   2  -7      466.69      497.87     46.93 o 
  19   2  -7       87.35       99.53     32.37 o 
   1   3  -7      589.33      583.51     22.41 o 
   2   3  -7     1875.32     1551.04     70.66 o 
   3   3  -7      303.46      401.29     22.74 o 
   4   3  -7       43.71       57.68      9.61 o 
   5   3  -7      292.96      369.80     23.76 o 
   6   3  -7      372.12      484.19     22.19 o 
   7   3  -7      874.34      964.84     50.85 o 
   8   3  -7      533.03      617.77     31.56 o 
   9   3  -7      293.12      320.20     26.92 o 
  10   3  -7      663.79      775.04     37.00 o 
  11   3  -7      490.06      495.75     34.87 o 
  12   3  -7      194.10      210.11     27.82 o 
  13   3  -7       20.43       19.78     19.70 o 
  14   3  -7      750.49      733.51     79.91 o 
  15   3  -7      205.06      230.27     34.89 o 
  16   3  -7      719.74      704.61     47.04 o 
  17   3  -7      296.89      283.29     37.29 o 
  18   3  -7      358.68      409.76     43.57 o 
  19   3  -7      179.41      207.87     38.59 o 
   1   4  -7       44.52       65.28     16.71 o 
   2   4  -7      281.22      336.59     13.05 o 
   3   4  -7      461.16      496.79     16.77 o 
   4   4  -7      348.85      378.44     22.74 o 
   5   4  -7      607.84      535.98     19.79 o 
   6   4  -7      222.20      195.67     17.30 o 
   7   4  -7      551.80      514.40     23.99 o 
   8   4  -7      343.99      351.60     22.99 o 
   9   4  -7      196.87      208.68     20.53 o 
  10   4  -7      127.81       96.48     18.19 o 
  11   4  -7       27.34       36.17     18.91 o 
  12   4  -7      174.70      260.79     30.76 o 
  13   4  -7      130.82      171.63     29.26 o 
  14   4  -7     1027.73     1037.99     56.27 o 
  15   4  -7       92.04       92.35     26.74 o 
  16   4  -7      291.68      298.07     37.30 o 
  17   4  -7      146.34      113.51     38.26 o 
  18   4  -7      313.70      363.90     81.59 o 
   1   5  -7      161.82      158.34     23.39 o 
   2   5  -7      494.17      403.04     23.51 o 
   3   5  -7      141.23      110.44     13.32 o 
   4   5  -7      139.47      147.76     13.25 o 
   5   5  -7      318.73      294.42     21.60 o 
   6   5  -7      375.35      403.12     22.78 o 
   7   5  -7      530.12      588.21     43.94 o 
   8   5  -7       36.28       36.42     14.19 o 
   9   5  -7     1061.86     1010.10     76.80 o 
  10   5  -7      148.84      147.45     20.67 o 
  11   5  -7       16.68        8.33     15.35 o 
  12   5  -7      188.09      183.48     23.47 o 
  13   5  -7      136.24       77.94     20.48 o 
  14   5  -7      247.38      270.61     38.05 o 
  15   5  -7      146.08      147.61     30.91 o 
  16   5  -7      305.21      319.84     40.04 o 
  17   5  -7      291.45      342.25     41.98 o 
   1   6  -7      169.20      205.87     22.30 o 
   2   6  -7       22.60       27.82     14.86 o 
   3   6  -7       16.31       40.94     16.14 o 
   4   6  -7      592.82      596.58     37.65 o 
   5   6  -7      135.64      126.65     14.53 o 
   6   6  -7      553.72      518.75     30.79 o 
   7   6  -7      289.54      226.38     20.87 o 
   8   6  -7      188.98      191.73     21.40 o 
   9   6  -7      218.99      231.35     31.19 o 
  10   6  -7      259.73      281.66     25.69 o 
  11   6  -7      369.31      415.29     29.62 o 
  12   6  -7        8.15       -1.80     16.21 o 
  13   6  -7      510.77      479.46     54.65 o 
  14   6  -7      193.80      250.30     31.41 o 
  15   6  -7      167.46      194.34     27.19 o 
  16   6  -7      108.00       81.66     37.82 o 
   1   7  -7      200.84      178.53     23.25 o 
   2   7  -7      262.11      261.14     25.48 o 
   3   7  -7      337.95      359.53     28.34 o 
   4   7  -7      306.23      263.91     25.74 o 
   5   7  -7      314.98      333.66     28.84 o 
   6   7  -7       89.91      130.11     27.06 o 
   7   7  -7      147.85      122.12     27.06 o 
   8   7  -7       75.02      101.41     27.24 o 
   9   7  -7      183.04      167.17     30.21 o 
  10   7  -7        4.36       17.19     24.83 o 
  11   7  -7      255.42      253.11     36.58 o 
  12   7  -7       59.48       50.33     20.54 o 
  13   7  -7      381.12      284.81     30.91 o 
  14   7  -7        5.24       -2.00     19.54 o 
   1   8  -7       38.55       65.43     19.60 o 
   2   8  -7      382.76      336.83     32.82 o 
   3   8  -7       35.74       18.44     17.71 o 
   4   8  -7      102.02      147.48     23.78 o 
   5   8  -7       48.39       40.75     20.06 o 
   6   8  -7      177.05      160.83     30.21 o 
   7   8  -7       24.03       10.67     24.76 o 
   8   8  -7       36.15       45.90     26.23 o 
   9   8  -7      222.78      263.82     36.58 o 
  10   8  -7       37.25       37.76     28.24 o 
  11   8  -7      520.57      550.30     47.35 o 
  12   8  -7        6.36        0.56     25.47 o 
  13   8  -7      201.66      211.94     38.59 o 
   1   9  -7       40.38       37.14     19.90 o 
   2   9  -7       65.10       73.34     22.07 o 
   3   9  -7       55.71       48.51     20.44 o 
   4   9  -7       25.85       18.88     19.27 o 
   5   9  -7       58.94       60.58     22.59 o 
   6   9  -7       27.11        5.16     23.04 o 
   7   9  -7      121.60      124.67     31.25 o 
   8   9  -7       37.11       -8.56     25.32 o 
   9   9  -7      151.86      140.19     32.96 o 
  10   9  -7       11.11       40.86     29.45 o 
   1  10  -7        9.86       24.71     18.65 o 
   2  10  -7       14.76        5.29     21.18 o 
   3  10  -7       11.34       -3.77     20.42 o 
   4  10  -7       15.04       -4.02     20.44 o 
   5  10  -7       54.93       93.60     36.01 o 
   6  10  -7        3.36        2.30     26.65 o 
   0   0  -6    50631.74    49778.91   1128.81 o 
   2   0  -6     8581.28     7506.04    352.66 o 
   4   0  -6    12291.55    14045.41    138.43 o 
   6   0  -6     1077.24     1218.84     48.39 o 
   8   0  -6     3050.68     3162.47     82.16 o 
  10   0  -6     2153.49     2474.83     84.41 o 
  12   0  -6     2274.68     1995.39     82.16 o 
  14   0  -6     1059.66     1228.97     75.40 o 
  16   0  -6     1143.42     1163.70     77.65 o 
  18   0  -6      150.45       90.03     45.02 o 
  20   0  -6      136.00      186.82     52.90 o 
   0   1  -6     1291.91     1133.72     29.54 o 
   1   1  -6     1384.80     1298.33     26.59 o 
   2   1  -6    10001.22    10041.14    431.45 o 
   3   1  -6      580.09      746.65     17.10 o 
   4   1  -6     8445.32     8437.22    169.94 o 
   5   1  -6      851.08      691.57     26.58 o 
   6   1  -6     4503.28     4941.28     65.12 o 
   7   1  -6      299.71      283.60     21.87 o 
   8   1  -6      768.08      911.08     33.76 o 
   9   1  -6      407.33      453.94     27.85 o 
  10   1  -6     1490.55     1540.92     47.73 o 
  11   1  -6      359.08      405.87     40.52 o 
  12   1  -6     1126.35     1289.68     48.52 o 
  13   1  -6       80.79       98.63     24.67 o 
  14   1  -6      892.15     1013.09     49.62 o 
  15   1  -6      143.18      181.60     30.12 o 
  16   1  -6      193.69      170.92     30.91 o 
  17   1  -6       15.34      -14.94     21.79 o 
  18   1  -6       95.59       94.51     30.63 o 
  19   1  -6       21.02        8.97     25.32 o 
  20   1  -6       46.22       31.20     29.77 o 
   1   2  -6      661.80      607.99     33.70 o 
   3   2  -6      361.19      419.23     22.58 o 
   4   2  -6     4157.75     4582.31    230.18 o 
   5   2  -6      224.30      465.97     26.45 o 
   6   2  -6     5007.41     5734.31     70.97 o 
   7   2  -6      788.77      982.24     33.48 o 
   8   2  -6     4823.95     5005.91    146.87 o 
   9   2  -6      369.73      319.77     25.63 o 
  10   2  -6     1824.64     2000.40    240.84 o 
  11   2  -6      313.55      290.05     28.65 o 
  12   2  -6     1383.00     1375.29     50.49 o 
  13   2  -6      547.53      548.09     36.95 o 
  14   2  -6       52.84       58.17     22.42 o 
  15   2  -6      239.05      255.52     32.37 o 
  16   2  -6      188.57      205.64     33.02 o 
  17   2  -6       75.53       92.78     29.04 o 
  18   2  -6       11.63        9.35     24.52 o 
  19   2  -6       12.07        4.40     26.58 o 
  20   2  -6       28.35       26.64     28.12 o 
   1   3  -6      916.71      699.13     14.44 o 
   2   3  -6     1669.02     1634.91     88.52 o 
   3   3  -6      257.11      216.54     11.78 o 
   4   3  -6     4316.39     3743.56     95.52 o 
   5   3  -6     1624.11     1702.44     86.03 o 
   6   3  -6    11544.33    11643.19    740.22 o 
   7   3  -6     2892.09     3329.36     59.11 o 
   8   3  -6     3460.99     3855.86    135.61 o 
   9   3  -6      560.28      627.30     32.16 o 
  10   3  -6     1663.30     1729.59     51.10 o 
  11   3  -6      286.76      312.19     32.07 o 
  12   3  -6      650.57      726.42     39.10 o 
  13   3  -6       52.37       32.37     20.19 o 
  14   3  -6     1159.97     1257.13    121.55 o 
  15   3  -6      187.00      249.09     32.05 o 
  16   3  -6       58.48       77.26     28.04 o 
  17   3  -6       23.98       14.46     23.52 o 
  18   3  -6       59.04       45.65     27.38 o 
  19   3  -6       12.78       20.40     27.38 o 
   0   4  -6      435.72      444.55     37.14 o 
   1   4  -6     2679.99     2014.30     50.19 o 
   2   4  -6      180.02      113.97      9.53 o 
   3   4  -6     2465.24     2328.23     52.79 o 
   4   4  -6     2478.07     2515.27    106.24 o 
   5   4  -6     1779.39     1887.31     59.47 o 
   6   4  -6     2074.18     1837.62     83.51 o 
   7   4  -6     1447.60     1368.40     93.34 o 
   8   4  -6     3615.17     3147.82    209.30 o 
   9   4  -6     1011.09      887.42     73.35 o 
  10   4  -6      330.51      378.22     29.96 o 
  11   4  -6      907.18      866.71     41.50 o 
  12   4  -6     1296.32     1380.86    100.73 o 
  13   4  -6      273.06      285.25     43.89 o 
  14   4  -6       62.94       80.53     25.78 o 
  15   4  -6       40.70       25.00     21.84 o 
  16   4  -6       76.81       63.96     26.44 o 
  17   4  -6      125.87      132.66     50.64 o 
  18   4  -6       16.22       23.18     29.16 o 
   0   5  -6     1307.74     1064.66     56.27 o 
   1   5  -6     1214.27      918.68     20.71 o 
   2   5  -6      485.97      556.78     19.82 o 
   3   5  -6      830.97      650.93     35.54 o 
   4   5  -6      226.81      202.62     14.98 o 
   5   5  -6     1791.57     1498.98     81.38 o 
   6   5  -6     1650.26     1450.70    114.33 o 
   7   5  -6     1330.44     1385.85    102.76 o 
   8   5  -6     1130.10     1056.16    103.07 o 
   9   5  -6      532.88      565.13     52.03 o 
  10   5  -6     1055.55     1029.53     86.42 o 
  11   5  -6       50.10       49.08     17.01 o 
  12   5  -6      204.57      167.72     22.67 o 
  13   5  -6      309.61      295.06     33.31 o 
  14   5  -6       41.09       12.21     22.91 o 
  15   5  -6       76.89       83.30     27.72 o 
  16   5  -6       68.36       60.76     25.95 o 
  17   5  -6       67.28       86.26     32.07 o 
  18   5  -6       83.11       95.05     36.58 o 
   0   6  -6     2097.62     1783.81     76.53 o 
   1   6  -6     1680.53     1382.90     48.90 o 
   2   6  -6     1023.16      875.98     28.80 o 
   3   6  -6     1101.27     1041.46     26.12 o 
   4   6  -6      693.25      654.62     27.13 o 
   5   6  -6     1261.88     1171.73     55.39 o 
   6   6  -6      424.11      410.33     23.74 o 
   7   6  -6      913.97      794.64     30.26 o 
   8   6  -6      725.05      660.09     53.72 o 
   9   6  -6     1480.29     1387.93    114.39 o 
  10   6  -6      210.73      212.72     23.61 o 
  11   6  -6     1035.92      988.24     90.69 o 
  12   6  -6      437.36      454.66     45.89 o 
  13   6  -6      103.89       85.39     21.79 o 
  14   6  -6       95.16      101.41     22.66 o 
  15   6  -6       61.25       35.91     22.04 o 
  16   6  -6       81.06       78.23     24.97 o 
   0   7  -6      374.07      389.40     50.64 o 
   1   7  -6     1412.10     1207.85     40.71 o 
   2   7  -6      764.27      787.74     34.22 o 
   3   7  -6     2916.84     2537.28     65.92 o 
   4   7  -6       89.43       80.55     19.19 o 
   5   7  -6     1017.85      812.11     66.48 o 
   6   7  -6       21.45       32.95     14.73 o 
   7   7  -6      740.69      720.85     31.51 o 
   8   7  -6       12.72       13.24     14.61 o 
   9   7  -6      794.03      822.25     46.00 o 
  10   7  -6      217.40      231.47     29.53 o 
  11   7  -6      947.37      886.36     63.02 o 
  12   7  -6        1.32      -12.85     16.82 o 
  13   7  -6      362.89      384.68     32.59 o 
  14   7  -6       11.33       17.62     20.04 o 
  15   7  -6      121.39      137.05     26.21 o 
   0   8  -6       86.75       86.66     36.01 o 
   1   8  -6     1290.18     1197.23     42.87 o 
   2   8  -6      145.16      155.62     23.60 o 
   3   8  -6      559.78      521.35     37.47 o 
   4   8  -6      366.96      331.25     29.24 o 
   5   8  -6      442.16      491.74     39.01 o 
   6   8  -6       63.10       47.27     24.67 o 
   7   8  -6      311.04      328.09     36.84 o 
   8   8  -6       53.19       47.83     23.87 o 
   9   8  -6      758.24      680.69    129.99 o 
  10   8  -6       28.36       51.77     26.26 o 
  11   8  -6      310.15      392.41     63.02 o 
  12   8  -6       18.50       28.90     26.50 o 
  13   8  -6      154.57      157.31     35.45 o 
   0   9  -6      142.54      194.11     31.71 o 
   1   9  -6      601.07      580.84     35.94 o 
   2   9  -6       53.17       76.61     21.83 o 
   3   9  -6      840.28      849.04     62.45 o 
   4   9  -6       65.03       82.80     22.07 o 
   5   9  -6      596.47      606.22     36.55 o 
   6   9  -6       60.39       57.77     26.65 o 
   7   9  -6      423.36      472.01     42.97 o 
   8   9  -6       42.73       36.56     27.82 o 
   9   9  -6      342.54      421.04     42.95 o 
  10   9  -6       73.57       75.86     30.57 o 
  11   9  -6      289.70      374.58     79.91 o 
   0  10  -6       62.68       13.20     23.47 o 
   1  10  -6      644.84      627.49     42.03 o 
   2  10  -6       55.76       40.08     23.13 o 
   3  10  -6      596.71      579.33     39.41 o 
   4  10  -6       13.04       28.41     21.22 o 
   5  10  -6      334.55      414.07     50.08 o 
   6  10  -6       27.53       26.89     27.02 o 
   7  10  -6      328.02      409.25     63.02 o 
   2   0  -5    11005.93     9967.08    625.74 o 
   4   0  -5     4693.42     3806.22     68.65 o 
   6   0  -5     8530.24     9565.06    122.67 o 
   8   0  -5     5228.24     6048.08    110.29 o 
  10   0  -5     1837.99     1957.13     72.03 o 
  12   0  -5      581.42      800.18     57.40 o 
  14   0  -5     1303.89     1490.07     79.91 o 
  16   0  -5      742.61      805.81     66.40 o 
  18   0  -5      652.40      737.16     68.65 o 
  20   0  -5      526.51      551.46     67.53 o 
   2   1  -5      478.82      572.92     22.25 o 
   3   1  -5      122.37      157.25     10.60 o 
   6   1  -5     5529.69     6766.50     73.45 o 
   7   1  -5      371.51      472.76     25.47 o 
   8   1  -5     2945.90     3076.82     56.90 o 
   9   1  -5       44.47       53.22     16.30 o 
  10   1  -5      671.91      633.37     32.85 o 
  11   1  -5       54.54       42.32     17.89 o 
  12   1  -5      945.06      978.35     56.27 o 
  13   1  -5      550.56      659.75     79.91 o 
  14   1  -5     1587.24     1695.34     59.25 o 
  15   1  -5      154.24      180.16     39.39 o 
  16   1  -5      757.42      861.59     89.47 o 
  17   1  -5      144.95      135.65     31.83 o 
  18   1  -5      588.31      506.17     44.16 o 
  19   1  -5        5.94        7.68     32.07 o 
  20   1  -5      527.22      514.02     63.59 o 
   3   2  -5      929.63      870.62     38.82 o 
   4   2  -5      490.32      545.75     30.26 o 
   5   2  -5      227.02      260.64     17.79 o 
   6   2  -5     4303.18     4427.43     60.89 o 
   7   2  -5      366.52      334.48     23.04 o 
   8   2  -5     1955.07     2190.19     49.97 o 
   9   2  -5      909.58     1152.92     39.69 o 
  10   2  -5     1393.36     1474.24     46.87 o 
  11   2  -5      113.34      101.11     20.99 o 
  12   2  -5     1847.75     1878.64     56.07 o 
  13   2  -5     1886.83     1867.34     69.78 o 
  14   2  -5      666.05      751.13     43.73 o 
  15   2  -5      720.59      691.94     74.84 o 
  16   2  -5      607.94      562.21     59.65 o 
  17   2  -5        1.34       -7.46     21.44 o 
  18   2  -5      271.60      412.56     43.77 o 
  19   2  -5        5.71       -7.88     25.47 o 
  20   2  -5      411.41      459.85     57.40 o 
   3   3  -5      230.57      223.00     11.78 o 
   4   3  -5      249.31      233.32     12.71 o 
   5   3  -5      188.02      182.00     13.91 o 
   6   3  -5     2265.56     2613.57    111.07 o 
   7   3  -5      604.81      809.50     31.56 o 
   8   3  -5     2165.53     2500.40     74.84 o 
   9   3  -5      624.19      631.60     32.51 o 
  10   3  -5      699.04      709.90     44.45 o 
  11   3  -5      510.97      659.80     41.64 o 
  12   3  -5      239.96      263.81     30.39 o 
  13   3  -5      165.22      194.55     28.62 o 
  14   3  -5      484.45      443.41     37.00 o 
  15   3  -5      166.16      162.42     28.62 o 
  16   3  -5      569.99      671.03     63.59 o 
  17   3  -5      189.80      163.97     32.05 o 
  18   3  -5      328.97      355.16     40.38 o 
  19   3  -5       34.47        5.99     26.74 o 
   1   4  -5       24.48       11.54      6.50 o 
   2   4  -5      107.53      173.45     11.15 o 
   3   4  -5     1273.86     1437.53     33.63 o 
   4   4  -5     2257.85     2259.32     83.33 o 
   5   4  -5     1967.87     1767.28     76.21 o 
   6   4  -5      301.24      276.17     18.84 o 
   7   4  -5     1223.61      971.37     53.82 o 
   8   4  -5     1818.89     1746.26    134.13 o 
   9   4  -5      400.09      400.67     34.33 o 
  10   4  -5      446.11      499.96     47.83 o 
  11   4  -5      373.40      442.51     31.87 o 
  12   4  -5      554.72      489.87     47.27 o 
  13   4  -5      167.30      148.06     26.23 o 
  14   4  -5      402.51      512.36     38.97 o 
  15   4  -5       51.15       41.58     22.42 o 
  16   4  -5      173.48      160.31     31.71 o 
  17   4  -5      103.46      136.95     33.76 o 
  18   4  -5      422.16      490.03     46.77 o 
  19   4  -5      191.74      184.28     35.89 o 
   1   5  -5      456.83      405.23     17.03 o 
   2   5  -5     1751.58     2174.29     56.37 o 
   3   5  -5      815.93      603.49     19.66 o 
   4   5  -5      424.69      451.11     18.66 o 
   5   5  -5     1415.09     1372.23     51.33 o 
   6   5  -5      121.95      147.83     16.02 o 
   7   5  -5      733.48      757.36     74.79 o 
   8   5  -5      438.15      403.33     23.60 o 
   9   5  -5     1139.27     1129.12     71.43 o 
  10   5  -5      694.64      674.85     37.50 o 
  11   5  -5      342.62      317.09     39.86 o 
  12   5  -5      353.42      328.86     32.37 o 
  13   5  -5       77.56       96.54     25.06 o 
  14   5  -5       18.33       26.87     22.17 o 
  15   5  -5      188.29      179.95     46.14 o 
  16   5  -5      173.42      152.27     30.57 o 
  17   5  -5      220.08      277.12     85.53 o 
  18   5  -5      175.13      153.58     33.26 o 
   1   6  -5       22.57       25.42     10.60 o 
   2   6  -5     1653.09     1355.58     52.47 o 
   3   6  -5      570.39      503.75     20.12 o 
   4   6  -5      441.28      359.34     18.36 o 
   5   6  -5      546.67      474.10     28.59 o 
   6   6  -5      100.68       85.43     15.23 o 
   7   6  -5      712.68      609.60     45.19 o 
   8   6  -5      341.25      306.59     23.76 o 
   9   6  -5       63.28       58.32     16.88 o 
  10   6  -5       94.24      123.43     19.85 o 
  11   6  -5      924.24      863.21    111.41 o 
  12   6  -5        6.07        9.68     16.82 o 
  13   6  -5      341.93      365.01     39.35 o 
  14   6  -5       64.16       81.94     21.99 o 
  15   6  -5      362.39      383.96     57.34 o 
  16   6  -5       86.80       47.67     23.25 o 
  17   6  -5      137.03      118.79     26.36 o 
   1   7  -5      104.11       91.85     22.24 o 
   2   7  -5      864.28      817.20     35.94 o 
   3   7  -5      215.82      214.05     17.48 o 
   4   7  -5      387.01      417.36     21.61 o 
   5   7  -5      777.96      781.39     48.63 o 
   6   7  -5        2.44        0.96     18.08 o 
   7   7  -5      385.58      417.69     26.28 o 
   8   7  -5       37.59       39.74     15.55 o 
   9   7  -5       53.06       61.96     17.67 o 
  10   7  -5       72.19       59.54     18.64 o 
  11   7  -5      268.28      236.62     26.07 o 
  12   7  -5       41.08       27.04     19.13 o 
  13   7  -5      453.30      481.03     58.73 o 
  14   7  -5        5.68       -0.28     18.45 o 
  15   7  -5      426.91      427.12     35.19 o 
   1   8  -5      168.57      218.78     25.29 o 
   2   8  -5       40.44       34.86     17.30 o 
   3   8  -5      172.22      213.12     24.57 o 
   4   8  -5       69.99      105.47     20.35 o 
   5   8  -5      136.24      142.94     22.14 o 
   6   8  -5       66.31       45.16     22.67 o 
   7   8  -5      172.13      189.10     30.24 o 
   8   8  -5        6.28       -4.12     14.98 o 
   9   8  -5      217.00      240.97     33.98 o 
  10   8  -5       81.34       63.53     21.07 o 
  11   8  -5      448.44      426.13     32.07 o 
  12   8  -5        2.07      -10.31     17.53 o 
  13   8  -5      341.76      409.53     35.06 o 
  14   8  -5       11.92       -6.14     20.49 o 
   1   9  -5        2.83        5.08     17.27 o 
   2   9  -5        5.48      -10.36     16.45 o 
   3   9  -5      163.17      166.26     26.46 o 
   4   9  -5       12.37       19.97     17.77 o 
   5   9  -5       89.60      131.83     29.04 o 
   6   9  -5       37.47       44.98     25.06 o 
   7   9  -5      169.34      174.67     31.01 o 
   8   9  -5        2.75        1.44     23.83 o 
   9   9  -5      339.39      350.03     40.56 o 
  10   9  -5        1.92      -13.21     22.91 o 
  11   9  -5      172.74      208.42     36.37 o 
   1  10  -5       16.89       10.84     20.12 o 
   2  10  -5        1.62      -17.92     17.92 o 
   3  10  -5       55.67       25.73     20.57 o 
   4  10  -5       13.36        3.76     19.90 o 
   5  10  -5      148.48      177.06     32.16 o 
   6  10  -5        7.07      -17.56     22.11 o 
   7  10  -5       92.97      126.92     60.77 o 
   8  10  -5       14.37       14.85     27.02 o 
   0   0  -4   134635.36   135963.66    633.62 o 
   2   0  -4     3642.01     4603.02     61.90 o 
   4   0  -4     9234.23    11642.61    114.79 o 
   6   0  -4     2204.74     2953.14     66.40 o 
   8   0  -4    20708.80    24731.41    214.96 o 
  10   0  -4     6382.95     6938.30    127.17 o 
  12   0  -4     3260.07     3683.54    103.54 o 
  14   0  -4      580.31      480.56     51.77 o 
  16   0  -4      621.66      572.85     58.52 o 
  18   0  -4      147.83      164.31     46.14 o 
  20   0  -4      197.51      259.98     56.27 o 
   1   1  -4     3875.96     3256.15    173.40 o 
   2   1  -4     6297.66     7794.74    431.93 o 
   3   1  -4     1816.74     1879.36     35.45 o 
   4   1  -4     2645.96     2488.03     46.71 o 
   5   1  -4     1687.58     2103.73     60.21 o 
   6   1  -4     9893.48    10451.72     88.24 o 
   8   1  -4     5314.32     5188.00     71.19 o 
   9   1  -4      496.13      528.38     29.04 o 
  10   1  -4     3724.64     4178.74     71.19 o 
  11   1  -4      992.89     1083.85     48.39 o 
  12   1  -4     1775.01     1765.36    117.61 o 
  13   1  -4      575.41      578.11     37.00 o 
  14   1  -4      478.86      483.79     36.20 o 
  15   1  -4      149.80      198.68     29.44 o 
  16   1  -4      117.59       98.94     26.65 o 
  17   1  -4       24.36       38.83     25.47 o 
  18   1  -4       62.05       59.89     26.23 o 
  19   1  -4        5.73       -8.15     23.39 o 
  20   1  -4       72.44      114.31     33.02 o 
   1   2  -4      693.91      983.45     66.54 o 
   2   2  -4     2996.96     2433.25    137.26 o 
   3   2  -4     1007.61     1224.82     41.10 o 
   4   2  -4     2781.60     3576.54    164.88 o 
   6   2  -4     2171.18     2226.11     57.40 o 
   7   2  -4      418.32      370.39     22.67 o 
   8   2  -4     8141.43     9202.59     94.90 o 
   9   2  -4      360.48      459.89     39.95 o 
  10   2  -4     4599.45     4931.72    249.28 o 
  11   2  -4      545.70      624.79     33.65 o 
  12   2  -4     1567.11     1623.92     73.15 o 
  13   2  -4      949.26     1025.33     49.52 o 
  14   2  -4       31.20       98.60     24.18 o 
  15   2  -4      295.38      300.01     40.52 o 
  16   2  -4      112.98      136.50     29.04 o 
  17   2  -4       61.45       23.12     31.51 o 
  18   2  -4       12.63       11.88     17.98 o 
  19   2  -4       16.05       -6.73     22.67 o 
  20   2  -4       21.25       20.55     27.38 o 
   1   3  -4     1062.40      757.33     35.57 o 
   2   3  -4     5895.60     4977.27    143.92 o 
   3   3  -4     1286.35     1094.74     25.83 o 
   4   3  -4     4903.71     3750.85    131.90 o 
   5   3  -4     1771.47     1799.66     90.96 o 
   6   3  -4     9374.97     9938.24    187.38 o 
   7   3  -4     2823.54     3194.26    210.46 o 
   8   3  -4     2640.98     2995.91    205.95 o 
   9   3  -4      454.46      482.80     29.32 o 
  10   3  -4     4153.00     4354.17    387.71 o 
  11   3  -4      315.50      332.74     43.89 o 
  12   3  -4     1318.40     1362.65     79.34 o 
  13   3  -4       89.82       59.86     21.31 o 
  14   3  -4     1840.91     1788.52    186.82 o 
  15   3  -4      687.62      868.47     47.10 o 
  16   3  -4       74.37       81.93     33.20 o 
  17   3  -4       42.72       39.92     26.12 o 
  18   3  -4       60.06       46.55     20.53 o 
  19   3  -4       39.41       54.41     22.78 o 
  20   3  -4        2.04       10.19     27.24 o 
   0   4  -4     1699.84     1300.05     24.72 o 
   1   4  -4     6289.29     4784.84     60.87 o 
   2   4  -4     1518.43     1510.96     67.00 o 
   3   4  -4     5111.02     4678.58    161.68 o 
   4   4  -4     2759.29     2913.83    127.98 o 
   5   4  -4     1754.88     1430.71     37.05 o 
   6   4  -4      468.16      466.13     25.25 o 
   7   4  -4     1327.32     1020.38     58.45 o 
   8   4  -4     2065.64     2165.42    254.91 o 
   9   4  -4     1110.19     1292.22    136.18 o 
  10   4  -4      858.21      838.05     60.21 o 
  11   4  -4      692.95      754.76     37.64 o 
  12   4  -4     1622.61     1690.50    129.42 o 
  13   4  -4      312.54      324.01     32.05 o 
  14   4  -4      143.31      217.16     48.96 o 
  15   4  -4      502.62      437.96     38.78 o 
  16   4  -4       53.38       52.77     25.78 o 
  17   4  -4      391.56      363.45     68.09 o 
  18   4  -4        9.19       28.14     26.76 o 
  19   4  -4       62.63      113.64     34.74 o 
   0   5  -4     2265.21     2125.03     69.78 o 
   1   5  -4     1281.15     1139.24     39.33 o 
   2   5  -4     1784.37     1365.18     29.90 o 
   3   5  -4     1123.87      912.97     35.09 o 
   4   5  -4      277.83      188.11     13.94 o 
   5   5  -4     2711.35     2420.05     74.24 o 
   6   5  -4     1001.29      932.58     42.54 o 
   7   5  -4      905.80      995.17     69.57 o 
   8   5  -4      359.14      391.57     28.93 o 
   9   5  -4      614.44      537.35     54.50 o 
  10   5  -4     1654.77     1633.51    184.48 o 
  11   5  -4      158.24      182.89     68.65 o 
  12   5  -4       80.00       95.20     29.26 o 
  13   5  -4      455.39      461.07     61.34 o 
  14   5  -4      297.47      311.95     43.89 o 
  15   5  -4      369.92      427.89     39.77 o 
  16   5  -4       12.12        2.10     22.43 o 
  17   5  -4      208.26      184.78     42.77 o 
  18   5  -4        5.50      -20.08     20.08 o 
   0   6  -4     2786.50     2326.19     76.53 o 
   1   6  -4     1785.66     1497.65     32.75 o 
   2   6  -4     1452.65     1253.73     49.22 o 
   3   6  -4     1798.16     1544.27     30.76 o 
   4   6  -4     1225.65     1382.60     58.32 o 
   5   6  -4     1713.33     1444.05     76.19 o 
   6   6  -4      604.88      585.70     25.67 o 
   7   6  -4     1387.50     1330.62    108.05 o 
   8   6  -4      283.22      283.36     22.49 o 
   9   6  -4     1386.31     1336.61    107.34 o 
  10   6  -4       13.16        9.98     14.40 o 
  11   6  -4     1103.76     1137.02    125.55 o 
  12   6  -4      857.17      871.77     48.91 o 
  13   6  -4      148.06      164.41     23.43 o 
  14   6  -4      296.57      350.19     39.30 o 
  15   6  -4      166.61      115.68     24.70 o 
  16   6  -4       41.13       24.34     24.18 o 
  17   6  -4        4.12        4.43     25.13 o 
   0   7  -4      348.86      388.27     43.89 o 
   1   7  -4      693.80      595.67     25.25 o 
   2   7  -4      544.61      489.72     21.71 o 
   3   7  -4     3310.52     2828.11    115.31 o 
   4   7  -4       20.48        0.55     10.54 o 
   5   7  -4     1932.47     1842.89    116.63 o 
   6   7  -4      135.82      125.52     17.71 o 
   7   7  -4     1440.81     1336.42     97.74 o 
   8   7  -4        5.80      -11.28     13.37 o 
   9   7  -4      815.44      907.39     64.79 o 
  10   7  -4      226.23      264.72     31.63 o 
  11   7  -4     1303.69     1155.21    129.31 o 
  12   7  -4        7.48      -16.45     16.45 o 
  13   7  -4      597.89      563.58     34.87 o 
  14   7  -4       15.01       14.74     19.79 o 
  15   7  -4      138.81      128.33     32.10 o 
  16   7  -4       32.86       42.89     23.01 o 
   0   8  -4      227.80      214.96     41.64 o 
   1   8  -4      785.80      751.19     33.98 o 
   2   8  -4      583.99      462.92     34.66 o 
   3   8  -4      320.58      303.48     21.63 o 
   4   8  -4     1373.63     1319.71     50.03 o 
   5   8  -4      975.21      975.04     95.59 o 
   6   8  -4       92.64      121.07     19.04 o 
   7   8  -4     1000.01     1070.05    120.64 o 
   8   8  -4      107.24       92.38     19.00 o 
   9   8  -4      946.89      855.31     63.66 o 
  10   8  -4       43.80       23.93     18.17 o 
  11   8  -4      411.26      464.54     51.93 o 
  12   8  -4        5.58      -10.55     17.68 o 
  13   8  -4      182.93      196.17     40.14 o 
  14   8  -4       24.31       29.10     20.39 o 
   0   9  -4      318.22      328.63     52.90 o 
   1   9  -4      252.67      255.51     27.05 o 
   2   9  -4        5.29      -15.56     15.56 o 
   3   9  -4      623.69      645.35     34.63 o 
   4   9  -4       42.05       55.76     20.35 o 
   5   9  -4     1244.89     1155.66    215.52 o 
   6   9  -4      209.35      227.15     32.85 o 
   7   9  -4     1069.53     1142.54    162.06 o 
   8   9  -4       95.86       90.99     28.24 o 
   9   9  -4      612.16      679.99    108.04 o 
  10   9  -4        3.13      -23.47     23.47 o 
  11   9  -4      335.58      392.54     33.48 o 
  12   9  -4       18.85       30.08     21.62 o 
   0  10  -4      212.78      243.01     34.99 o 
   1  10  -4      463.24      485.94     35.51 o 
   2  10  -4       53.51       37.04     21.61 o 
   3  10  -4      684.90      652.11     48.66 o 
   4  10  -4        4.92        3.57     18.13 o 
   5  10  -4      573.24      688.54     83.84 o 
   6  10  -4        7.45       -0.23     23.39 o 
   7  10  -4      626.99      682.69     95.10 o 
   8  10  -4       19.21       11.10     25.43 o 
   9  10  -4      439.23      558.32    126.05 o 
   0  11  -4       83.95       70.66     29.41 o 
   1  11  -4      389.32      448.62     32.02 o 
   2  11  -4       22.48       25.52     21.79 o 
   3  11  -4      196.26      193.81     30.75 o 
   2   0  -3    36948.04    56335.84    261.10 o 
   4   0  -3    25509.92    33938.58    195.83 o 
   6   0  -3     4060.88     4065.07     75.40 o 
   8   0  -3      864.25      962.25     46.14 o 
  10   0  -3     1044.59     1246.98     57.40 o 
  12   0  -3      335.09      318.50     40.52 o 
  14   0  -3      914.42      922.86     61.90 o 
  16   0  -3      726.22      893.59     67.53 o 
  18   0  -3     1290.90     1389.91     85.53 o 
  20   0  -3      360.75      391.65     61.90 o 
   1   1  -3     8172.36     5699.31    379.50 o 
   3   1  -3     1031.97      865.11     56.83 o 
   4   1  -3    20522.44    21819.41    306.12 o 
   5   1  -3      972.08     1026.90     26.58 o 
   6   1  -3     1762.81     2218.23     40.56 o 
   7   1  -3      254.49      282.94     19.48 o 
   8   1  -3     2473.93     2774.94    141.80 o 
   9   1  -3      615.99      599.78     29.04 o 
  10   1  -3      842.43      831.84     34.99 o 
  11   1  -3      261.57      321.59     26.65 o 
  12   1  -3     1725.59     2037.71     56.10 o 
  13   1  -3      107.76      157.56     24.63 o 
  14   1  -3     1044.06     1173.09     48.52 o 
  15   1  -3       40.10       57.44     22.11 o 
  16   1  -3     1082.41     1019.93    103.12 o 
  17   1  -3      219.82      168.03     22.66 o 
  18   1  -3      903.29      800.70     49.73 o 
  19   1  -3        1.77       -3.45     23.83 o 
  20   1  -3      477.28      501.43     46.87 o 
  21   1  -3        1.38       -2.05     26.58 o 
   5   2  -3      572.28      650.77     22.91 o 
   6   2  -3     1424.81     1382.79     34.33 o 
   7   2  -3       80.26      100.63     20.82 o 
   8   2  -3     1910.20     1924.48     49.52 o 
   9   2  -3      654.12      751.39     32.96 o 
  10   2  -3     3312.43     3923.56    196.39 o 
  11   2  -3      456.04      382.49     28.62 o 
  12   2  -3     2458.74     2414.94    138.43 o 
  13   2  -3      539.92      552.32     63.02 o 
  14   2  -3      922.93      950.17    164.88 o 
  15   2  -3     1039.53     1081.38    187.95 o 
  16   2  -3      950.83      903.70     74.28 o 
  17   2  -3        0.99       -1.85     16.39 o 
  18   2  -3      459.52      450.32     31.44 o 
  19   2  -3        9.67       -2.71     23.47 o 
  20   2  -3      438.16      414.45     44.96 o 
   1   3  -3       99.47      111.07      9.13 o 
   4   3  -3     1546.63     1892.99    115.92 o 
   5   3  -3      824.83     1083.89     58.33 o 
   6   3  -3      703.12      740.30     52.33 o 
   7   3  -3      773.13      712.05     37.70 o 
   8   3  -3     2480.07     2577.92    247.60 o 
   9   3  -3      671.09      611.28     30.12 o 
  10   3  -3     3195.16     3262.46    252.10 o 
  11   3  -3     2841.90     3129.77     66.79 o 
  12   3  -3      531.94      603.94     35.78 o 
  13   3  -3       10.94       39.59     44.45 o 
  14   3  -3      890.66      847.87     81.03 o 
  15   3  -3      247.55      288.82     36.58 o 
  16   3  -3      784.79      840.28     83.84 o 
  17   3  -3      190.09      133.77     22.80 o 
  18   3  -3      357.66      370.75     32.56 o 
  19   3  -3      104.57       73.59     22.63 o 
  20   3  -3      356.51      445.42     46.95 o 
   2   4  -3     1349.33      784.50     27.29 o 
   3   4  -3      103.74      133.99     10.73 o 
   4   4  -3      146.31      157.95     11.56 o 
   5   4  -3     1220.53     1320.21    116.74 o 
   6   4  -3      160.21      118.80     22.96 o 
   7   4  -3      978.10     1300.25     70.38 o 
   8   4  -3     1842.18     1776.95    118.73 o 
   9   4  -3      882.97      960.88    113.67 o 
  10   4  -3     1556.97     1567.72    191.89 o 
  11   4  -3      380.99      341.51     35.45 o 
  12   4  -3      852.47      891.01     43.33 o 
  13   4  -3      322.92      284.86     48.96 o 
  14   4  -3      973.11      937.91    127.74 o 
  15   4  -3       38.01       45.02     23.72 o 
  16   4  -3      177.45      183.59     32.22 o 
  17   4  -3      188.99      198.00     27.55 o 
  18   4  -3      481.16      502.96     37.11 o 
  19   4  -3      294.72      314.99     32.88 o 
   1   5  -3      291.51      359.02     17.33 o 
   2   5  -3      118.79      110.55     10.81 o 
   3   5  -3       15.75        9.21      7.86 o 
   4   5  -3       34.44       27.56      8.63 o 
   5   5  -3      377.33      329.78     32.37 o 
   6   5  -3      537.83      608.23     32.21 o 
   7   5  -3      625.43      484.61     44.19 o 
   8   5  -3      178.99      188.17     18.36 o 
   9   5  -3     2820.24     2556.80    168.67 o 
  10   5  -3     1275.63     1240.74    106.23 o 
  11   5  -3      276.93      316.84     30.21 o 
  12   5  -3      821.27      789.30     84.97 o 
  13   5  -3      371.80      421.82     35.35 o 
  14   5  -3      324.79      339.07     40.52 o 
  15   5  -3      174.60      190.92     31.37 o 
  16   5  -3      202.10      243.94     57.96 o 
  17   5  -3      365.87      326.91     54.50 o 
  18   5  -3      172.67      191.13     28.34 o 
  19   5  -3      440.93      435.09     37.42 o 
   1   6  -3       29.07       12.79     10.30 o 
   2   6  -3       56.53       70.67     11.67 o 
   3   6  -3      191.32      213.03     15.72 o 
   4   6  -3      358.23      413.09     25.20 o 
   5   6  -3      207.94      244.82     43.36 o 
   6   6  -3      759.50      736.79     53.76 o 
   7   6  -3      651.09      622.71     55.26 o 
   8   6  -3      223.67      171.88     18.84 o 
   9   6  -3      503.83      453.72     26.04 o 
  10   6  -3      279.59      253.24     23.60 o 
  11   6  -3      708.53      672.72     42.11 o 
  12   6  -3       33.92       62.25     22.36 o 
  13   6  -3      757.93      689.30     75.46 o 
  14   6  -3      344.29      391.12     52.66 o 
  15   6  -3      342.14      383.82     39.34 o 
  16   6  -3       84.07       72.62     23.26 o 
  17   6  -3      364.50      429.46     37.14 o 
   1   7  -3      109.06       98.58     15.82 o 
   2   7  -3        7.86       25.58     11.27 o 
   3   7  -3      468.94      442.75     36.71 o 
   4   7  -3      762.59      675.87     32.33 o 
   5   7  -3      565.79      471.36     37.62 o 
   6   7  -3      105.41      110.93     16.87 o 
   7   7  -3      510.73      408.29     33.90 o 
   8   7  -3       79.24      102.80     23.97 o 
   9   7  -3      155.79      181.26     27.04 o 
  10   7  -3       24.30       25.30     16.45 o 
  11   7  -3      288.66      383.18     29.32 o 
  12   7  -3       98.60       70.61     20.73 o 
  13   7  -3      488.40      446.30     56.65 o 
  14   7  -3       90.52       78.15     22.00 o 
  15   7  -3      526.00      536.59     36.64 o 
  16   7  -3       35.77       32.10     18.48 o 
   1   8  -3      297.25      284.28     20.03 o 
   2   8  -3      325.47      277.08     19.79 o 
   3   8  -3      264.30      291.53     20.56 o 
   4   8  -3       86.94      104.23     15.98 o 
   5   8  -3      222.47      219.43     45.09 o 
   6   8  -3      174.70      163.85     20.70 o 
   7   8  -3      139.95      184.45     21.85 o 
   8   8  -3        1.06        4.36     14.99 o 
   9   8  -3      336.79      384.87     53.58 o 
  10   8  -3        4.60        4.35     16.36 o 
  11   8  -3      402.51      413.93     51.14 o 
  12   8  -3       15.29        8.97     17.61 o 
  13   8  -3      265.54      255.45     29.60 o 
  14   8  -3       82.85       96.48     21.38 o 
   1   9  -3        8.19        0.88     16.16 o 
   2   9  -3      101.54       82.75     20.44 o 
   3   9  -3      129.88      137.32     24.41 o 
   4   9  -3       21.60       25.18     14.28 o 
   5   9  -3      129.42      161.91     22.14 o 
   6   9  -3       59.72       57.31     24.42 o 
   7   9  -3      262.19      268.49     49.22 o 
   8   9  -3        9.89       -6.48     16.72 o 
   9   9  -3      282.42      282.48     28.29 o 
  10   9  -3       23.20       -5.16     17.00 o 
  11   9  -3      205.38      221.22     40.47 o 
  12   9  -3       24.34       10.96     22.62 o 
   1  10  -3       27.04       30.01     20.06 o 
   2  10  -3       40.29       56.15     22.40 o 
   3  10  -3       94.40      135.79     24.18 o 
   4  10  -3        7.57       13.67     25.88 o 
   5  10  -3      204.71      195.33     33.81 o 
   6  10  -3        4.40       -8.89     29.82 o 
   7  10  -3      112.52      136.14     47.83 o 
   8  10  -3       22.01        5.06     25.47 o 
   9  10  -3      250.73      295.65     38.17 o 
   1  11  -3       35.03       46.28     19.51 o 
   2  11  -3        7.17       -1.69     20.27 o 
   3  11  -3       93.39       65.45     23.60 o 
   4  11  -3        0.60       -1.13     24.98 o 
   4   0  -2    23548.27    17936.04    132.80 o 
   6   0  -2     5421.00     6731.22     94.54 o 
   8   0  -2     4270.25     5175.87     95.66 o 
  10   0  -2     4476.10     5782.48    112.54 o 
  12   0  -2     2098.91     2371.29     82.16 o 
  14   0  -2     1722.34     1404.55    164.88 o 
  16   0  -2      658.72      655.00     58.52 o 
  18   0  -2      392.47      415.29     57.40 o 
  20   0  -2      287.93      411.91     65.28 o 
   1   1  -2     1327.76     1167.27     74.45 o 
   2   1  -2    19670.43    16518.50    898.61 o 
   5   1  -2     3413.11     3653.54     46.14 o 
   6   1  -2    19036.78    22264.07    123.73 o 
   7   1  -2      334.08      368.38     20.64 o 
   9   1  -2     2627.41     2989.16     93.41 o 
  10   1  -2     1158.62      990.96     57.40 o 
  11   1  -2      753.66      719.60     34.19 o 
  12   1  -2      986.65      958.67    133.74 o 
  13   1  -2      186.10      245.42     40.04 o 
  14   1  -2     1062.07     1391.27    103.66 o 
  15   1  -2      425.31      433.84     26.31 o 
  16   1  -2      143.59      200.66     26.98 o 
  17   1  -2        0.19       15.21     17.88 o 
  18   1  -2      156.32      170.06     32.05 o 
  19   1  -2       16.29       11.44     24.63 o 
  20   1  -2       15.98       12.38     26.58 o 
  21   1  -2        3.79       -2.45     26.92 o 
   1   2  -2      255.03      360.42     14.13 o 
   2   2  -2     7531.36     7251.90    126.06 o 
   3   2  -2       70.41       88.74      9.45 o 
   4   2  -2     4510.63     3552.03     46.14 o 
   5   2  -2      237.98      325.12     17.89 o 
   6   2  -2     8083.75     9761.53    714.09 o 
   7   2  -2      197.33      243.18     19.10 o 
   8   2  -2     4389.17     4858.96    333.13 o 
   9   2  -2     2178.86     2590.21    220.02 o 
  10   2  -2     1330.24     1336.96    115.93 o 
  11   2  -2      372.33      364.49     55.21 o 
  12   2  -2     1265.27     1410.96    142.37 o 
  13   2  -2      338.86      332.90     30.57 o 
  14   2  -2      171.66      148.32     25.43 o 
  15   2  -2      232.09      256.94     29.00 o 
  16   2  -2      288.83      260.17     37.89 o 
  17   2  -2      124.85      133.36     22.59 o 
  18   2  -2       54.45       49.98     20.34 o 
  19   2  -2        6.74      -15.11     23.47 o 
  20   2  -2       61.22       90.27     30.21 o 
  21   2  -2        9.69        1.19     27.45 o 
   1   3  -2      714.62     1190.60     20.76 o 
   2   3  -2     3284.36     3622.89     77.68 o 
   3   3  -2     3761.10     4755.97    122.03 o 
   4   3  -2    13588.40    13774.64    676.80 o 
   5   3  -2     2846.66     2672.94     68.65 o 
   6   3  -2    15679.52    16516.66   1067.47 o 
   7   3  -2     2673.92     2409.15    117.05 o 
   8   3  -2     2933.10     2839.78    280.23 o 
   9   3  -2      421.14      382.57     25.06 o 
  10   3  -2     1267.80     1195.21     57.96 o 
  11   3  -2      423.66      419.78     72.59 o 
  12   3  -2      774.13      846.71     39.34 o 
  13   3  -2       50.60       43.87     19.70 o 
  14   3  -2     1977.94     2200.87    235.78 o 
  15   3  -2      536.16      672.43     54.25 o 
  16   3  -2      371.50      377.82     52.45 o 
  17   3  -2       17.28       12.01     17.35 o 
  18   3  -2      253.60      247.11     27.25 o 
  19   3  -2       18.40       11.60     19.37 o 
  20   3  -2       16.89        0.87     32.07 o 
   1   4  -2     9407.13     7654.23     72.12 o 
   2   4  -2      967.21      784.48     27.94 o 
   3   4  -2     7695.62     6220.62    210.46 o 
   4   4  -2     4502.81     4365.48    192.15 o 
   5   4  -2     1318.96     1164.37     64.62 o 
   6   4  -2      356.14      323.57     32.76 o 
   7   4  -2      570.38      769.35     97.91 o 
   8   4  -2     2473.42     2339.47    176.13 o 
   9   4  -2      997.65     1044.24     77.09 o 
  10   4  -2      776.47      819.79    113.67 o 
  11   4  -2     1317.09     1508.10    104.67 o 
  12   4  -2     1018.40     1045.54    125.49 o 
  13   4  -2      264.88      307.14     62.46 o 
  14   4  -2       56.27       42.19     22.67 o 
  15   4  -2      201.11      167.31     29.89 o 
  16   4  -2      316.89      341.22     47.53 o 
  17   4  -2      475.43      430.97     49.36 o 
  18   4  -2       50.11       53.53     22.45 o 
  19   4  -2      289.27      348.65     34.69 o 
  20   4  -2       14.88        6.02     21.13 o 
   0   5  -2     7304.64     8228.62    132.24 o 
   1   5  -2     3441.67     2921.19     44.67 o 
   2   5  -2     2639.70     2743.23     86.74 o 
   3   5  -2     1700.56     1898.41     66.71 o 
   4   5  -2      232.88      219.16     17.54 o 
   5   5  -2     3059.15     2987.84    250.63 o 
   6   5  -2       69.21       73.59     12.77 o 
   7   5  -2      637.86      494.80     59.59 o 
   8   5  -2      845.29      836.85     70.18 o 
   9   5  -2      137.75      131.02     16.82 o 
  10   5  -2     1937.74     2341.11    298.24 o 
  11   5  -2       21.19       27.01     18.10 o 
  12   5  -2       27.62        6.38     18.90 o 
  13   5  -2      577.61      600.44     97.91 o 
  14   5  -2      103.69      110.72     34.89 o 
  15   5  -2       63.30       89.55     27.47 o 
  16   5  -2      109.72       96.83     22.95 o 
  17   5  -2      261.38      284.42     40.51 o 
  18   5  -2       22.59       24.01     20.98 o 
  19   5  -2       20.28       -6.20     20.48 o 
   0   6  -2     4554.71     3401.74     57.33 o 
   1   6  -2     4746.35     4136.50     64.05 o 
   2   6  -2     4092.08     3556.24    145.51 o 
   3   6  -2     1836.12     1639.55     59.72 o 
   4   6  -2      693.15      596.73     34.93 o 
   5   6  -2     1114.93      952.93     80.83 o 
   6   6  -2       72.96       83.14     14.22 o 
   7   6  -2     1218.10     1134.89     59.53 o 
   8   6  -2      600.88      571.23     67.00 o 
   9   6  -2     1030.86     1176.83    130.95 o 
  10   6  -2      133.37      119.67     18.19 o 
  11   6  -2     1431.28     1485.32    168.39 o 
  12   6  -2      503.69      511.35     51.03 o 
  13   6  -2      296.80      306.56     28.06 o 
  14   6  -2      223.77      248.75     29.17 o 
  15   6  -2       76.30       60.37     21.20 o 
  16   6  -2      189.30      204.41     27.92 o 
  17   6  -2       42.23       53.95     24.42 o 
  18   6  -2       31.36       19.68     22.36 o 
   0   7  -2      613.86      733.95     32.45 o 
   1   7  -2     2564.86     2221.24     68.62 o 
   2   7  -2     1671.69     1735.34     60.43 o 
   3   7  -2     4529.98     4092.93    201.68 o 
   4   7  -2      207.25      201.52     21.44 o 
   5   7  -2     1281.12     1335.84    119.09 o 
   6   7  -2       27.98       23.47     13.35 o 
   7   7  -2     1418.27     1337.54    112.07 o 
   8   7  -2       30.14       20.28     13.72 o 
   9   7  -2      657.38      633.54     45.87 o 
  10   7  -2      343.53      385.91     27.25 o 
  11   7  -2     1444.11     1355.38    172.51 o 
  12   7  -2       18.17       29.09     19.40 o 
  13   7  -2      738.85      814.84     69.70 o 
  14   7  -2       21.83        8.14     17.01 o 
  15   7  -2      126.05      162.73     22.64 o 
  16   7  -2       44.97       10.65     18.00 o 
   0   8  -2       26.76       12.38     29.26 o 
   1   8  -2     2106.35     2019.15     60.14 o 
   2   8  -2      350.04      409.28     22.39 o 
   3   8  -2      330.56      306.53     24.20 o 
   4   8  -2      613.50      567.45     28.59 o 
   5   8  -2      658.83      678.38     58.30 o 
   6   8  -2       56.34       88.36     17.45 o 
   7   8  -2      690.19      702.08    104.47 o 
   8   8  -2       85.97       86.34     18.92 o 
   9   8  -2     1110.83     1028.55     66.29 o 
  10   8  -2        8.68       19.16     16.28 o 
  11   8  -2      389.33      418.19     46.05 o 
  12   8  -2        5.97       17.86     16.01 o 
  13   8  -2      188.07      162.32     27.45 o 
  14   8  -2        0.45        0.17     17.31 o 
  15   8  -2       70.08       62.42     21.02 o 
   0   9  -2       30.67       16.88     30.39 o 
   1   9  -2      781.39      779.14     29.43 o 
   2   9  -2       53.15       46.49     14.61 o 
   3   9  -2      791.12      859.00     41.10 o 
   4   9  -2      122.18      122.77     22.57 o 
   5   9  -2     1158.00     1099.21     62.52 o 
   6   9  -2      261.60      287.17     30.28 o 
   7   9  -2      936.27      921.67     94.42 o 
   8   9  -2      120.12      134.23     22.95 o 
   9   9  -2      701.02      655.83     71.82 o 
  10   9  -2        7.62       15.59     16.32 o 
  11   9  -2      297.08      351.14     38.34 o 
  12   9  -2        4.90        6.11     17.08 o 
  13   9  -2       93.72       57.40     46.14 o 
   0  10  -2       38.59       35.57     22.11 o 
   1  10  -2      798.68      790.00     32.87 o 
   2  10  -2       60.87       79.81     18.82 o 
   3  10  -2      880.48      880.51     50.77 o 
   4  10  -2       80.47       90.12     27.02 o 
   5  10  -2      608.91      684.19     44.48 o 
   6  10  -2       31.14        3.37     18.85 o 
   7  10  -2      605.46      641.47     53.58 o 
   8  10  -2       63.21       62.52     18.62 o 
   9  10  -2      404.94      373.93     28.84 o 
  10  10  -2       65.13      108.04     46.14 o 
   0  11  -2       12.27       37.67     22.48 o 
   1  11  -2      549.92      629.19     29.28 o 
   2  11  -2       42.57       21.44     18.48 o 
   3  11  -2      272.70      276.61     31.10 o 
   4  11  -2      121.04      121.32     32.96 o 
   5  11  -2      228.38      267.85     55.15 o 
   4   0  -1     2141.18     1851.34     41.64 o 
   6   0  -1     3956.87     4915.90     78.78 o 
  10   0  -1     4024.15     3897.16    437.23 o 
  12   0  -1      543.28      372.96     23.72 o 
  14   0  -1     2209.80     1944.55    115.92 o 
  16   0  -1     1004.80      993.76     68.65 o 
  18   0  -1     1180.27     1357.27     86.66 o 
  20   0  -1      496.55      515.45     64.15 o 
   5   1  -1     1334.91     1703.98    113.67 o 
   6   1  -1     2244.92     2331.35     39.79 o 
   9   1  -1      412.05      478.58     36.28 o 
  10   1  -1     1529.34     1354.21     92.24 o 
  11   1  -1        1.24        9.12      9.11 o 
  12   1  -1     2672.27     2965.26    136.78 o 
  13   1  -1      673.81      690.66     40.61 o 
  14   1  -1     2430.50     2285.24    103.64 o 
  15   1  -1       16.50       17.07     14.87 o 
  16   1  -1     1381.38     1203.73     75.71 o 
  17   1  -1      374.58      355.51     28.42 o 
  18   1  -1      857.69      657.30     45.36 o 
  19   1  -1        0.16        9.80     24.18 o 
  20   1  -1      619.86      721.88     51.65 o 
  21   1  -1        4.04       33.68     45.02 o 
   5   2  -1      441.71      295.41     16.30 o 
   7   2  -1      297.94      304.50     37.70 o 
   9   2  -1       99.08      195.78     19.48 o 
  10   2  -1     2569.08     2957.91    182.32 o 
  11   2  -1       17.00       21.64     10.55 o 
  12   2  -1     3435.61     3017.31    274.04 o 
  13   2  -1     1587.95     1285.18     69.75 o 
  14   2  -1     1814.83     1802.56    125.12 o 
  15   2  -1     1089.79     1037.07     40.18 o 
  16   2  -1     1511.94     1520.71     58.15 o 
  17   2  -1       37.40       66.10     19.89 o 
  18   2  -1      421.81      441.73     31.45 o 
  19   2  -1       31.07       -6.03     24.63 o 
  20   2  -1      543.84      551.64     46.55 o 
  21   2  -1        5.06      -14.43     25.94 o 
   3   3  -1      228.87      294.77     29.08 o 
   4   3  -1      447.81      553.51     24.36 o 
   6   3  -1      652.29      722.77     43.89 o 
   7   3  -1      564.53      620.27     62.46 o 
   8   3  -1      981.19      858.58     94.54 o 
   9   3  -1       25.97       49.95     15.38 o 
  10   3  -1     1103.22     1169.44    110.86 o 
  11   3  -1     2092.61     2347.66    176.69 o 
  12   3  -1      913.81     1098.10    146.31 o 
  13   3  -1      101.87      126.33     18.19 o 
  14   3  -1     1872.44     1718.59    141.66 o 
  15   3  -1      226.96      216.85     23.44 o 
  16   3  -1     1190.49     1173.50    106.56 o 
  17   3  -1      399.32      318.31     43.19 o 
  18   3  -1      523.13      441.25     33.54 o 
  19   3  -1      192.86      184.79     27.64 o 
  20   3  -1      325.08      396.68     35.57 o 
   2   4  -1     1907.69     2116.57     47.00 o 
   3   4  -1      422.09      531.70     37.20 o 
   4   4  -1     1633.01     1713.09     99.25 o 
   5   4  -1     2152.91     2016.21    116.58 o 
   6   4  -1      145.12      152.74     18.11 o 
   7   4  -1      652.78      635.58     60.77 o 
   8   4  -1      396.45      500.31     28.14 o 
   9   4  -1      341.94      417.31     67.53 o 
  10   4  -1      288.31      281.67     37.14 o 
  11   4  -1      335.93      293.75     65.84 o 
  12   4  -1     1462.00     1415.05    122.67 o 
  13   4  -1      261.12      203.04     22.29 o 
  14   4  -1     1622.26     1647.77    154.42 o 
  15   4  -1       58.91       31.56     16.75 o 
  16   4  -1      394.54      362.29     37.91 o 
  17   4  -1      329.58      469.55     39.32 o 
  18   4  -1      753.03      757.85     75.44 o 
  19   4  -1      481.86      455.40     53.41 o 
  20   4  -1      109.93       97.02     45.94 o 
   1   5  -1      593.86      599.78     18.23 o 
   2   5  -1      837.60     1074.96     53.65 o 
   3   5  -1      528.05      515.85     17.83 o 
   4   5  -1      286.51      242.00     25.74 o 
   5   5  -1      402.92      456.76     34.18 o 
   6   5  -1      401.01      326.58     45.14 o 
   7   5  -1      215.23      222.10     17.27 o 
   8   5  -1      160.17      191.16     27.28 o 
   9   5  -1     2006.51     1713.71    180.57 o 
  10   5  -1      779.58      878.65    111.42 o 
  11   5  -1      237.13      295.28     37.14 o 
  12   5  -1     1244.47     1219.89    119.86 o 
  13   5  -1      265.76      324.65     46.02 o 
  14   5  -1      212.61      166.55     23.10 o 
  15   5  -1      300.01      234.19     33.18 o 
  16   5  -1      409.44      454.22     33.47 o 
  17   5  -1      459.81      424.95     48.44 o 
  18   5  -1      275.59      291.56     31.93 o 
  19   5  -1      576.09      527.13     47.05 o 
   1   6  -1       63.97       94.32     11.86 o 
   2   6  -1      802.95      705.33     29.08 o 
   3   6  -1      263.69      247.33     15.85 o 
   4   6  -1      521.10      514.64     19.85 o 
   5   6  -1       17.52       35.56     11.39 o 
   6   6  -1      294.77      282.82     19.99 o 
   7   6  -1      524.61      553.60     61.51 o 
   8   6  -1       11.46       10.37     11.90 o 
   9   6  -1      211.23      232.59     27.50 o 
  10   6  -1      186.98      177.25     20.88 o 
  11   6  -1      764.27      710.69     68.30 o 
  12   6  -1       60.75       84.10     16.80 o 
  13   6  -1      695.48      681.72     47.60 o 
  14   6  -1      226.47      270.95     53.78 o 
  15   6  -1      725.23      734.14    115.48 o 
  16   6  -1      209.20      243.07     47.21 o 
  17   6  -1      346.47      398.02     51.29 o 
  18   6  -1       52.89       33.87     22.93 o 
   1   7  -1       56.11       68.98     14.91 o 
   2   7  -1      101.65      121.21     13.80 o 
   3   7  -1       58.60      101.39     16.30 o 
   4   7  -1      428.66      428.08     20.77 o 
   5   7  -1      147.56      197.77     18.96 o 
   6   7  -1       36.61       20.66     13.35 o 
   7   7  -1      265.07      294.79     22.52 o 
   8   7  -1       59.09       81.09     16.73 o 
   9   7  -1       93.44      105.13     18.53 o 
  10   7  -1      175.79      220.49     25.18 o 
  11   7  -1      344.07      388.86     33.14 o 
  12   7  -1      128.22      100.62     18.07 o 
  13   7  -1      711.75      709.70     67.45 o 
  14   7  -1       68.60       53.82     17.89 o 
  15   7  -1      996.65     1062.37     69.51 o 
  16   7  -1       52.69       69.67     20.61 o 
   1   8  -1      229.22      276.92     19.55 o 
   2   8  -1      370.45      336.59     24.04 o 
   3   8  -1       24.87       15.69     11.93 o 
   4   8  -1      386.04      364.88     20.67 o 
   5   8  -1       90.65       83.53     17.10 o 
   6   8  -1       51.89       45.70     16.08 o 
   7   8  -1       66.14       87.85     18.31 o 
   8   8  -1       44.50       32.07     16.67 o 
   9   8  -1      408.50      443.35     53.91 o 
  10   8  -1      210.61      171.57     23.86 o 
  11   8  -1      482.51      439.25     32.00 o 
  12   8  -1        6.65        0.43     14.89 o 
  13   8  -1      562.93      620.82     34.64 o 
  14   8  -1       61.38       77.22     20.50 o 
  15   8  -1      731.47      653.55     34.54 o 
   1   9  -1       35.36       12.17     11.20 o 
   2   9  -1       89.56       94.91     13.37 o 
   3   9  -1       26.81       25.48     12.27 o 
   4   9  -1      268.25      280.95     22.58 o 
   5   9  -1       34.52       31.26     14.73 o 
   6   9  -1       86.12       61.04     15.98 o 
   7   9  -1      136.36      145.27     19.46 o 
   8   9  -1       99.98      121.02     19.18 o 
   9   9  -1      484.16      494.51     41.91 o 
  10   9  -1       46.47       12.46     16.41 o 
  11   9  -1      278.91      274.79     34.49 o 
  12   9  -1        1.24      -10.42     16.08 o 
  13   9  -1      618.60      613.45     54.09 o 
   1  10  -1        2.38        1.96     14.04 o 
   2  10  -1       27.97       15.71     12.74 o 
   3  10  -1        4.57       -5.84     12.96 o 
   4  10  -1       62.54       52.90     17.42 o 
   5  10  -1       50.56       51.11     17.77 o 
   6  10  -1        6.69       14.96     15.36 o 
   7  10  -1       70.70       51.42     21.40 o 
   8  10  -1        5.96      -12.74     18.02 o 
   9  10  -1      326.00      310.20     32.06 o 
  10  10  -1        0.14      -17.83     19.04 o 
   1  11  -1       15.94        2.67     20.08 o 
   2  11  -1       14.30        0.35     19.52 o 
   3  11  -1       32.51       35.29     26.58 o 
   4  11  -1        5.40       -8.23     22.91 o 
   5  11  -1       65.73       53.46     28.65 o 
   2   0   0    17499.32    13248.61     96.79 o 
   8   0   0    10167.47    11014.03    983.07 o 
  10   0   0     1302.59     1808.54    156.44 o 
  12   0   0     2224.62     2035.36    132.24 o 
  14   0   0     1816.66     1457.01    102.98 o 
  16   0   0      811.61      752.92     64.15 o 
  18   0   0      245.55      487.31     61.90 o 
  20   0   0      253.56      355.64     58.52 o 
   1   1   0     1214.83     1263.81     49.22 o 
   2   1   0    40408.24    50680.52   3869.24 o 
   3   1   0     3377.92     2630.61    157.56 o 
   5   1   0     4340.96     4782.19    241.34 o 
   7   1   0      124.98      121.23      9.25 o 
   9   1   0      433.39      363.88     13.00 o 
  10   1   0      465.94      283.75     14.78 o 
  11   1   0     1489.62     1397.19     59.78 o 
  12   1   0      906.84     1009.78     47.11 o 
  13   1   0      333.03      402.49     17.79 o 
  14   1   0     1266.19     1413.20     64.16 o 
  15   1   0       60.17       95.89     18.22 o 
  16   1   0      242.10      274.42     35.59 o 
  17   1   0        5.24      -11.71     16.23 o 
  18   1   0       95.63       82.91     31.51 o 
  19   1   0        1.01        3.48     26.45 o 
  20   1   0        1.14       -8.09     25.78 o 
  21   1   0       11.27       -2.22     25.43 o 
   2   2   0    18305.46    15936.40   1036.46 o 
   4   2   0     2842.12     4365.17    267.85 o 
   7   2   0       23.73       17.44     10.35 o 
   8   2   0     5956.27     6517.74    477.18 o 
   9   2   0      241.45      353.65     23.67 o 
  10   2   0     1724.26     2221.40    120.69 o 
  11   2   0      748.66      661.14     29.71 o 
  12   2   0      923.55      850.08     56.04 o 
  13   2   0      461.30      396.37     34.53 o 
  14   2   0       11.99       41.19     15.07 o 
  15   2   0     1015.29      949.29     44.96 o 
  16   2   0      257.82      257.75     25.03 o 
  17   2   0       65.69       54.40     19.08 o 
  18   2   0        3.53        5.49     17.70 o 
  19   2   0       16.49       -2.78     22.67 o 
  20   2   0       70.00      116.42     33.40 o 
  21   2   0       66.77      102.98     32.85 o 
   2   3   0    14393.06    12671.88    496.10 o 
   3   3   0     4652.90     3216.03    146.32 o 
   4   3   0    14373.10    12766.80    950.43 o 
   5   3   0     2255.66     2944.99    303.87 o 
   6   3   0    18765.82    22559.02   2212.04 o 
   7   3   0     3848.69     5589.16    662.32 o 
   8   3   0     1560.99     2165.93    230.71 o 
   9   3   0      417.82      320.64     28.70 o 
  10   3   0     2794.57     2159.52    161.77 o 
  11   3   0      347.22      326.08     22.27 o 
  12   3   0      320.04      370.83     33.29 o 
  13   3   0       68.24       65.66     16.40 o 
  14   3   0     1507.20     1583.37    147.20 o 
  15   3   0      426.25      566.80     45.53 o 
  16   3   0      143.02      194.17     44.17 o 
  17   3   0       46.18       41.50     19.15 o 
  18   3   0      249.53      211.30     26.78 o 
  19   3   0        6.51        3.06     20.11 o 
  20   3   0       16.06        9.09     21.37 o 
   1   4   0     8473.67     8548.18    160.17 o 
   2   4   0     2047.00     2072.97     86.91 o 
   3   4   0    10057.32    12012.68    487.49 o 
   4   4   0    12826.40    13427.29   1032.09 o 
   5   4   0     1964.00     1702.22    145.50 o 
   6   4   0     1359.65      981.72     53.38 o 
   7   4   0     1868.90     1159.34    115.36 o 
   8   4   0     1852.22     2202.63    243.66 o 
   9   4   0     1924.09     2336.82    198.08 o 
  10   4   0      357.69      382.73     39.28 o 
  11   4   0      446.93      519.12     49.94 o 
  12   4   0      414.03      379.26     45.09 o 
  13   4   0        4.96        5.46     14.45 o 
  14   4   0       20.09       12.92     16.67 o 
  15   4   0      374.75      258.26     42.30 o 
  16   4   0      168.14      205.26     36.97 o 
  17   4   0      476.78      472.71     33.22 o 
  18   4   0       26.45       42.37     20.57 o 
  19   4   0       57.33      124.14     26.71 o 
  20   4   0       23.33       20.08     28.16 o 
   0   5   0       84.87       25.46     11.52 o 
   1   5   0     1776.41     1293.56     24.22 o 
   2   5   0     3262.00     2963.65    121.99 o 
   3   5   0     1273.52     1020.94     54.58 o 
   4   5   0     1947.25     1315.95     75.15 o 
   5   5   0     5166.21     5098.07    291.75 o 
   6   5   0     1723.22     1771.06    112.30 o 
   7   5   0     1215.79     1636.36    110.13 o 
   8   5   0      247.24      237.90     35.38 o 
   9   5   0      715.48      557.61     43.09 o 
  10   5   0     1307.75     1262.43    119.83 o 
  11   5   0      562.24      603.72     58.74 o 
  12   5   0      103.37      118.94     23.52 o 
  13   5   0      168.44      218.42     39.01 o 
  14   5   0       16.01       23.48     17.52 o 
  15   5   0      385.07      475.19     33.70 o 
  16   5   0       32.19       21.04     19.19 o 
  17   5   0      167.59      168.22     26.44 o 
  18   5   0      119.87      135.64     26.09 o 
  19   5   0        3.86        1.35     21.18 o 
   0   6   0     2405.88     2453.05     50.76 o 
   1   6   0     4671.62     4483.02     66.40 o 
   2   6   0     2873.18     2468.44    127.78 o 
   3   6   0     2376.84     2508.49    106.72 o 
   4   6   0     3133.24     3687.54    208.74 o 
   5   6   0     2231.27     2174.79    143.76 o 
   6   6   0      689.10      646.78     33.30 o 
   7   6   0     2049.12     1769.22    142.19 o 
   8   6   0      154.28      124.79     15.59 o 
   9   6   0     1005.69      967.23     60.73 o 
  10   6   0       16.96       16.53     12.19 o 
  11   6   0      580.94      772.59     40.77 o 
  12   6   0      580.95      577.53     32.05 o 
  13   6   0       91.55       87.87     20.12 o 
  14   6   0      147.33      187.22     25.82 o 
  15   6   0      196.63      165.62     48.85 o 
  16   6   0      133.63      168.37     32.79 o 
  17   6   0        0.73       -3.33     20.17 o 
  18   6   0      100.46       52.75     24.02 o 
   0   7   0      660.84      509.19     29.32 o 
   1   7   0     2711.83     2569.68     52.88 o 
   2   7   0     1222.64     1123.33     38.70 o 
   3   7   0     4768.30     4163.00    132.80 o 
   4   7   0       11.74        1.55     10.32 o 
   5   7   0     2336.22     2266.75    145.71 o 
   6   7   0       20.50       -1.84     10.29 o 
   7   7   0     1714.02     1576.84     81.90 o 
   8   7   0      139.93       99.12     15.26 o 
   9   7   0      191.48      222.12     24.49 o 
  10   7   0       59.64       67.75     15.57 o 
  11   7   0      835.71      731.25     60.51 o 
  12   7   0        2.78        5.66     14.26 o 
  13   7   0      738.50      795.44     71.41 o 
  14   7   0       27.21       15.72     16.44 o 
  15   7   0      224.58      195.34     23.40 o 
  16   7   0       13.03       -5.13     17.67 o 
   0   8   0        6.60       -0.66     13.85 o 
   1   8   0     3314.64     3406.08     93.53 o 
   2   8   0      588.99      536.08     19.57 o 
   3   8   0      460.86      436.94     20.64 o 
   4   8   0     1511.05     1719.69     63.47 o 
   5   8   0      994.19     1008.22     37.20 o 
   6   8   0        0.90       -3.47     12.43 o 
   7   8   0      657.12      691.97     62.00 o 
   8   8   0        0.19        2.37     13.09 o 
   9   8   0      300.43      274.11     22.14 o 
  10   8   0       45.50       32.85     15.50 o 
  11   8   0      140.01      156.28     28.22 o 
  12   8   0       56.64       46.62     17.69 o 
  13   8   0      264.30      258.41     35.29 o 
  14   8   0       12.57       26.14     18.41 o 
  15   8   0       67.35       96.70     22.32 o 
   0   9   0        6.89       -0.70     15.12 o 
   1   9   0     1502.88     1653.81     45.97 o 
   2   9   0       40.44       37.86     11.90 o 
   3   9   0     1051.40     1104.39     41.57 o 
   4   9   0       19.91       23.08     14.09 o 
   5   9   0     1199.36     1020.74     52.96 o 
   6   9   0       59.05       32.57     14.90 o 
   7   9   0      695.54      710.86     46.18 o 
   8   9   0       28.40        5.33     13.89 o 
   9   9   0      233.26      252.61     23.55 o 
  10   9   0        5.91        8.70     17.61 o 
  11   9   0      177.37      163.10     26.13 o 
  12   9   0       74.35       81.65     22.45 o 
  13   9   0      127.31      105.26     25.75 o 
   0  10   0       66.74       69.56     20.81 o 
   1  10   0     1244.66     1389.46     38.11 o 
   2  10   0       31.08       28.22     16.82 o 
   3  10   0     1268.86     1213.78     73.88 o 
   4  10   0      104.84      113.50     22.30 o 
   5  10   0      523.72      597.36     43.56 o 
   6  10   0       33.26       16.82     18.64 o 
   7  10   0      405.76      429.98     33.88 o 
   8  10   0       45.09       38.12     20.15 o 
   9  10   0      259.09      294.06     31.41 o 
  10  10   0       41.29       15.70     20.64 o 
   0  11   0       17.41        8.74     25.63 o 
   1  11   0      648.09      739.49     39.92 o 
   2  11   0       29.49       44.29     26.92 o 
   3  11   0      432.65      479.21     45.36 o 
   4  11   0      201.73      199.38     28.01 o 
   5  11   0      187.70      200.66     28.57 o 
   4   0   1     1933.10     1638.31     50.64 o 
   6   0   1     3436.87     4058.61    285.30 o 
  10   0   1     3962.79     4073.38    115.92 o 
  12   0   1      486.81      307.40     27.57 o 
  14   0   1     2214.77     2021.82     50.26 o 
  16   0   1     1019.01      969.95     46.71 o 
  18   0   1     1284.36     1466.44     86.66 o 
  20   0   1      519.58      553.71     67.53 o 
   5   1   1     1312.59     1565.04     61.89 o 
   6   1   1     1866.88     1873.08     57.12 o 
   9   1   1      433.73      505.72     15.32 o 
  10   1   1     1599.63     1363.42     43.37 o 
  11   1   1        0.05        2.43      7.57 o 
  12   1   1     2560.76     2893.45     38.17 o 
  13   1   1      679.80      768.92     25.02 o 
  14   1   1     2379.10     2286.91     60.44 o 
  15   1   1       11.96       15.70     14.61 o 
  16   1   1     1382.05     1232.79     63.56 o 
  17   1   1      379.86      388.71     28.32 o 
  18   1   1      973.27      731.75     46.55 o 
  19   1   1        1.64       -7.21     21.44 o 
  20   1   1      648.45      685.83     50.06 o 
  21   1   1        4.09       -7.10     25.43 o 
   5   2   1      450.14      289.82     18.67 o 
   7   2   1      246.95      208.70     13.65 o 
   8   2   1     1493.11     1636.15     68.06 o 
   9   2   1      132.87      193.33     12.67 o 
  10   2   1     2692.94     2884.63    117.28 o 
  11   2   1       19.26        3.43      7.18 o 
  12   2   1     3351.38     2605.45     41.26 o 
  13   2   1     1580.54     1263.14     58.98 o 
  14   2   1     1645.78     1646.27     92.79 o 
  15   2   1     1088.75     1048.29     37.00 o 
  16   2   1     1545.19     1479.45     83.97 o 
  17   2   1       49.11       80.91     25.85 o 
  18   2   1      506.38      565.98     33.88 o 
  19   2   1       39.04       25.25     19.47 o 
  20   2   1      578.04      544.28     48.14 o 
  21   2   1        4.89       -0.72     27.45 o 
   4   3   1      457.74      559.46     21.06 o 
   6   3   1      707.48      729.47     56.02 o 
   7   3   1      477.18      619.39     34.31 o 
   8   3   1      876.04      755.44     73.81 o 
   9   3   1       10.71       16.31      9.70 o 
  10   3   1     1202.02     1221.05    136.34 o 
  11   3   1     2092.74     2336.40    167.65 o 
  12   3   1      795.30      940.60     84.82 o 
  13   3   1       97.40      138.00     19.00 o 
  14   3   1     1725.84     1638.21    127.76 o 
  15   3   1      202.84      174.26     22.48 o 
  16   3   1     1207.32     1193.85     69.71 o 
  17   3   1      420.24      360.19     43.78 o 
  18   3   1      581.53      494.14     34.17 o 
  19   3   1      204.36      226.79     28.42 o 
  20   3   1      357.67      417.07     35.44 o 
   2   4   1     1875.13     2253.91     71.47 o 
   3   4   1      441.54      575.42     28.28 o 
   4   4   1     1687.46     1849.29     87.31 o 
   5   4   1     2205.76     2064.68     94.70 o 
   6   4   1      221.60      237.35     10.03 o 
   7   4   1      622.04      603.36     52.82 o 
   8   4   1      383.67      436.20     41.54 o 
   9   4   1      305.70      393.61     28.85 o 
  10   4   1      257.18      267.08     20.57 o 
  11   4   1      360.53      340.47     24.36 o 
  12   4   1     1435.93     1318.96    104.77 o 
  13   4   1      232.39      169.99     26.27 o 
  14   4   1     1510.40     1504.73     94.97 o 
  15   4   1       28.81       38.32     17.61 o 
  16   4   1      411.20      401.14     38.84 o 
  17   4   1      346.19      431.15     33.13 o 
  18   4   1      768.07      790.32     73.54 o 
  19   4   1      499.79      499.03     37.07 o 
  20   4   1      147.13      120.77     32.98 o 
   1   5   1      584.35      642.97     18.79 o 
   2   5   1      813.41     1111.56     35.29 o 
   3   5   1      588.00      566.71     24.36 o 
   4   5   1      296.10      293.55     14.61 o 
   5   5   1      411.59      505.80     22.69 o 
   6   5   1      482.49      436.59     24.32 o 
   7   5   1      166.01      160.23     18.68 o 
   8   5   1      136.01      189.25     15.44 o 
   9   5   1     1949.81     1783.88    183.31 o 
  10   5   1      730.17      820.26     97.31 o 
  11   5   1      219.32      280.41     23.39 o 
  12   5   1     1220.02     1187.30    148.81 o 
  13   5   1      238.33      311.14     56.09 o 
  14   5   1      201.75      208.33     27.62 o 
  15   5   1      271.26      198.61     47.61 o 
  16   5   1      401.44      455.59     61.76 o 
  17   5   1      472.84      395.72     40.95 o 
  18   5   1      275.83      280.60     33.51 o 
  19   5   1      593.78      534.88     39.39 o 
   1   6   1       61.07       90.38      9.38 o 
   2   6   1      794.59      774.67     22.90 o 
   3   6   1      311.74      310.35     14.95 o 
   4   6   1      523.25      558.12     22.82 o 
   5   6   1       13.09       10.49      7.87 o 
   6   6   1      330.70      349.91     33.19 o 
   7   6   1      537.06      550.40     44.53 o 
   8   6   1        2.23        3.20     10.60 o 
   9   6   1      163.69      179.25     16.95 o 
  10   6   1      138.66      126.27     16.02 o 
  11   6   1      756.06      644.51     34.17 o 
  12   6   1       55.08       89.23     19.33 o 
  13   6   1      658.11      663.18     70.63 o 
  14   6   1      255.25      311.47     31.77 o 
  15   6   1      728.19      785.44     75.58 o 
  16   6   1      203.97      181.52     38.54 o 
  17   6   1      347.72      396.67     35.20 o 
  18   6   1       40.90       16.87     22.02 o 
   1   7   1       61.70       66.57      9.06 o 
   2   7   1       98.95       97.78     11.11 o 
   3   7   1       70.02       66.11     11.39 o 
   4   7   1      435.35      436.84     35.43 o 
   5   7   1      119.73      151.35     13.24 o 
   6   7   1       49.70       32.37     12.25 o 
   7   7   1      246.97      285.07     26.74 o 
   8   7   1       57.51       80.17     16.00 o 
   9   7   1       75.52       86.99     15.37 o 
  10   7   1      143.60      207.13     19.97 o 
  11   7   1      322.54      416.06     25.64 o 
  12   7   1      127.86       98.54     17.59 o 
  13   7   1      709.05      775.26     69.20 o 
  14   7   1       94.22       79.40     19.47 o 
  15   7   1     1010.04     1099.80    141.07 o 
  16   7   1       50.41       57.77     19.80 o 
   1   8   1      235.14      288.34     16.52 o 
   2   8   1      371.61      339.59     17.04 o 
   3   8   1       30.91        8.03     10.33 o 
   4   8   1      390.88      388.03     19.63 o 
   5   8   1       57.96       56.11     14.47 o 
   6   8   1       54.14       30.62     13.65 o 
   7   8   1       53.52       73.79     15.75 o 
   8   8   1       41.22       39.38     14.87 o 
   9   8   1      401.35      448.62     35.78 o 
  10   8   1      200.18      176.34     24.43 o 
  11   8   1      469.96      442.12     41.70 o 
  12   8   1        6.35       10.47     15.70 o 
  13   8   1      579.35      551.98     36.46 o 
  14   8   1       68.58       77.13     23.50 o 
  15   8   1      760.25      650.36     40.42 o 
   1   9   1       39.37       24.56     11.68 o 
   2   9   1       89.27      109.74     14.00 o 
   3   9   1       27.45       19.84     13.92 o 
   4   9   1      267.55      269.62     25.66 o 
   5   9   1       19.51       21.41     18.83 o 
   6   9   1       85.94       53.95     18.34 o 
   7   9   1      111.04      113.94     21.36 o 
   8   9   1       99.96      121.90     22.74 o 
   9   9   1      475.32      447.09     32.65 o 
  10   9   1       46.72       42.03     20.00 o 
  11   9   1      269.00      226.64     28.10 o 
  12   9   1        1.34        2.56     19.43 o 
  13   9   1      645.75      557.29     37.88 o 
   1  10   1        3.55       -5.30     13.77 o 
   2  10   1       26.53       29.30     18.84 o 
   3  10   1        1.45        5.83     18.38 o 
   4  10   1       59.95       28.39     19.65 o 
   5  10   1       52.91       53.66     20.19 o 
   6  10   1        5.78      -17.25     17.25 o 
   7  10   1       54.42       28.02     20.42 o 
   8  10   1        7.76       -7.31     18.48 o 
   9  10   1      311.17      317.87     32.09 o 
  10  10   1        0.05       -4.97     19.89 o 
   1  11   1       15.98       13.87     31.22 o 
   2  11   1       12.88      -12.18     18.70 o 
   3  11   1       28.62        8.18     19.13 o 
   4  11   1        3.80       -7.25     19.75 o 
   5  11   1       72.55       67.99     23.55 o 
   6   0   2     5961.09     6618.82     59.29 o 
   8   0   2     4260.99     4414.34     54.88 o 
  10   0   2     4031.67     4954.35    101.29 o 
  12   0   2     2058.02     2087.28     52.90 o 
  14   0   2     1623.80     1321.76     43.89 o 
  16   0   2      614.60      514.13     33.47 o 
  18   0   2      402.31      479.43     59.65 o 
  20   0   2      299.22      359.01     58.52 o 
   1   1   2     1290.62     1167.76     47.76 o 
   2   1   2    19809.79    16475.14    623.59 o 
   5   1   2     3501.58     3453.54    150.26 o 
   6   1   2    19719.16    21461.88    798.08 o 
   7   1   2      305.44      318.39     13.65 o 
   9   1   2     2615.74     2789.63     75.63 o 
  10   1   2      864.61      619.90     24.53 o 
  11   1   2      734.38      668.45     24.37 o 
  12   1   2      954.82      970.20     24.32 o 
  13   1   2      172.11      212.02     15.26 o 
  14   1   2     1009.56     1339.29     31.35 o 
  15   1   2      427.67      480.97     27.25 o 
  16   1   2      124.09      203.98     22.61 o 
  17   1   2        0.66        4.98     15.39 o 
  18   1   2      159.67      128.19     29.44 o 
  19   1   2       17.70       22.91     24.63 o 
  20   1   2       23.22       17.90     25.85 o 
  21   1   2        3.43      -23.72     23.72 o 
   1   2   2      373.56      529.55     25.57 o 
   2   2   2     7720.12     7860.06    383.69 o 
   3   2   2      117.08      121.92      6.32 o 
   4   2   2     4746.84     3713.90    192.67 o 
   5   2   2      349.02      436.42     27.44 o 
   6   2   2     7966.20     9009.14    408.88 o 
   7   2   2      124.21      136.48      9.26 o 
   8   2   2     4499.27     4478.98    201.52 o 
   9   2   2     2205.92     2420.57     90.09 o 
  10   2   2     1276.71     1343.63     57.95 o 
  11   2   2      329.22      339.20     22.71 o 
  12   2   2     1338.34     1362.89     64.00 o 
  13   2   2      328.56      289.88     22.22 o 
  14   2   2       95.81       55.98     18.90 o 
  15   2   2      229.69      280.43     24.91 o 
  16   2   2      255.55      206.60     36.49 o 
  17   2   2      130.74      102.27     21.27 o 
  18   2   2       38.55       31.62     19.48 o 
  19   2   2        8.44      -17.26     17.71 o 
  20   2   2       64.47       77.43     29.77 o 
  21   2   2        9.64       22.30     27.24 o 
   1   3   2      566.73     1051.31     29.46 o 
   2   3   2     3338.61     3969.64    169.69 o 
   3   3   2     3953.69     5349.50    312.79 o 
   4   3   2    13551.40    14938.17    931.93 o 
   5   3   2     2908.96     2787.81    137.65 o 
   6   3   2    15586.59    15623.26    636.09 o 
   7   3   2     2631.99     2138.39    142.48 o 
   8   3   2     2905.52     2546.10    139.48 o 
   9   3   2      427.40      418.16     41.75 o 
  10   3   2     1453.32     1269.81     86.74 o 
  11   3   2      413.11      390.05     32.25 o 
  12   3   2      754.30      818.29     31.09 o 
  13   3   2       29.26       13.67     13.79 o 
  14   3   2     1966.05     2099.16    123.14 o 
  15   3   2      525.05      622.31     32.44 o 
  16   3   2      309.36      328.94     27.83 o 
  17   3   2       20.84       18.07     19.91 o 
  18   3   2      233.89      259.76     28.86 o 
  19   3   2       15.74       -8.47     21.36 o 
  20   3   2       13.60      -16.45     19.68 o 
   1   4   2     9328.29     8156.03    224.56 o 
   2   4   2     1054.73      858.20     32.91 o 
   3   4   2     7769.44     6793.55    393.49 o 
   4   4   2     4491.66     4668.84    247.42 o 
   5   4   2     1303.92     1229.57     81.88 o 
   6   4   2      253.96      215.80     28.59 o 
   7   4   2      542.85      753.89     81.93 o 
   8   4   2     2520.29     2488.60    145.16 o 
   9   4   2     1116.64     1359.18    211.02 o 
  10   4   2     1003.81     1089.53    121.78 o 
  11   4   2     1352.81     1481.01    150.39 o 
  12   4   2      989.33      995.42     94.03 o 
  13   4   2      215.98      217.06     49.31 o 
  14   4   2       34.40       33.69     17.10 o 
  15   4   2      172.71      149.23     22.50 o 
  16   4   2      283.33      274.77     26.59 o 
  17   4   2      462.69      445.91     34.09 o 
  18   4   2       34.85       35.00     21.66 o 
  19   4   2      284.42      336.37     33.52 o 
  20   4   2       12.44       -9.99     21.87 o 
   0   5   2     7188.34     8839.46    271.30 o 
   1   5   2     3334.24     3120.48     85.43 o 
   2   5   2     2700.30     3136.78     97.78 o 
   3   5   2     1756.23     2149.56     97.80 o 
   4   5   2      208.64      205.21     11.34 o 
   5   5   2     3167.77     3453.71    182.52 o 
   6   5   2       36.42       14.28      7.16 o 
   7   5   2      695.80      587.41     45.65 o 
   8   5   2      903.14      949.58     91.05 o 
   9   5   2      192.14      179.49     18.57 o 
  10   5   2     2047.53     2412.42    176.55 o 
  11   5   2       49.18       26.34     15.15 o 
  12   5   2        5.55        8.36     15.26 o 
  13   5   2      566.99      654.96     59.41 o 
  14   5   2       80.91       89.59     20.53 o 
  15   5   2       44.65       81.03     21.44 o 
  16   5   2       95.17       74.56     21.36 o 
  17   5   2      238.52      237.87     29.27 o 
  18   5   2       18.23       38.52     22.50 o 
  19   5   2       17.99       -7.99     21.30 o 
   0   6   2     4525.86     3605.62    197.16 o 
   1   6   2     4746.14     4491.92    130.86 o 
   2   6   2     4033.87     3747.02    119.47 o 
   3   6   2     1864.80     1714.10     68.77 o 
   4   6   2      694.08      621.96     17.81 o 
   5   6   2     1106.33     1034.96     46.89 o 
   6   6   2       70.22      109.62     12.22 o 
   7   6   2     1312.87     1281.22    101.50 o 
   8   6   2      669.86      594.55     46.88 o 
   9   6   2     1011.20     1166.97     84.93 o 
  10   6   2      136.73      132.91     16.23 o 
  11   6   2     1447.35     1542.37    115.65 o 
  12   6   2      496.02      506.63     37.09 o 
  13   6   2      287.92      302.30     32.26 o 
  14   6   2      204.46      232.54     26.79 o 
  15   6   2       50.28       13.28     19.25 o 
  16   6   2      187.80      212.13     40.98 o 
  17   6   2       24.26        6.81     20.42 o 
  18   6   2       27.63       -2.51     21.83 o 
   0   7   2      584.25      796.69     74.30 o 
   1   7   2     2541.12     2498.40     61.11 o 
   2   7   2     1659.73     1876.59     78.60 o 
   3   7   2     4532.12     4514.58    201.29 o 
   4   7   2      207.78      200.30     15.08 o 
   5   7   2     1345.56     1519.93     70.51 o 
   6   7   2       54.31       48.09     12.34 o 
   7   7   2     1497.43     1512.86    105.50 o 
   8   7   2       53.57       66.47     14.31 o 
   9   7   2      600.09      609.53     44.86 o 
  10   7   2      349.11      428.68     29.04 o 
  11   7   2     1416.35     1323.50     86.74 o 
  12   7   2       14.13       11.45     14.73 o 
  13   7   2      735.64      837.59     85.68 o 
  14   7   2       16.16       13.23     16.52 o 
  15   7   2      110.44      129.84     30.66 o 
  16   7   2       45.19       21.83     20.54 o 
   0   8   2       17.14       14.99     14.50 o 
   1   8   2     2206.60     2177.52     47.23 o 
   2   8   2      336.18      414.94     19.07 o 
   3   8   2      298.63      286.25     17.88 o 
   4   8   2      617.91      586.92     33.48 o 
   5   8   2      720.15      824.91     62.05 o 
   6   8   2       66.86       78.93     18.33 o 
   7   8   2      724.09      711.51     33.71 o 
   8   8   2       93.78       95.35     19.07 o 
   9   8   2     1075.56      914.65     66.77 o 
  10   8   2        5.38       -1.84     16.88 o 
  11   8   2      347.96      319.86     29.79 o 
  12   8   2        4.26       13.96     17.91 o 
  13   8   2      193.31      158.05     25.58 o 
  14   8   2        0.89       -1.71     19.58 o 
  15   8   2       64.80      105.56     25.94 o 
   0   9   2       31.95       -1.69     20.26 o 
   1   9   2      860.87      913.65     32.21 o 
   2   9   2       54.03       86.76     22.09 o 
   3   9   2      776.42      857.15     38.10 o 
   4   9   2      122.96      127.34     28.95 o 
   5   9   2     1162.28     1077.17     40.98 o 
   6   9   2      260.21      262.92     34.85 o 
   7   9   2      933.00      861.77     38.05 o 
   8   9   2      119.10      112.06     21.88 o 
   9   9   2      670.71      586.23     35.19 o 
  10   9   2        7.79        9.85     18.30 o 
  11   9   2      272.00      355.63     32.15 o 
  12   9   2        4.94       -4.24     19.01 o 
  13   9   2       83.90       64.15     45.02 o 
   0  10   2       48.56       66.84     24.03 o 
   1  10   2      815.57      816.49     54.53 o 
   2  10   2       69.60       70.69     21.22 o 
   3  10   2      894.92      847.52     45.11 o 
   4  10   2       82.47       65.05     20.32 o 
   5  10   2      610.44      745.86     44.76 o 
   6  10   2       22.45       -0.43     20.26 o 
   7  10   2      592.52      627.18     37.74 o 
   8  10   2       54.71       28.73     21.00 o 
   9  10   2      405.55      372.90     35.64 o 
  10  10   2       65.81       37.09     28.93 o 
   0  11   2       13.29       20.22     26.65 o 
   1  11   2      543.80      665.85     47.22 o 
   2  11   2       52.49       44.02     21.42 o 
   3  11   2      285.12      273.14     29.24 o 
   4  11   2      125.82       77.77     23.31 o 
   5  11   2      232.66      238.59     54.02 o 
   2   0   3    37022.16    52407.03   2450.56 o 
   4   0   3    25586.90    30159.11   1387.02 o 
   6   0   3     3937.19     3540.94     51.21 o 
   8   0   3      627.00      683.98     24.98 o 
  10   0   3      866.26      909.64     34.33 o 
  12   0   3      246.56      160.49     19.39 o 
  14   0   3     1054.22      973.94     55.71 o 
  16   0   3      815.38      902.17     50.08 o 
  18   0   3     1234.26     1472.07     86.66 o 
  20   0   3      346.69      207.08     52.90 o 
   3   1   3     1046.66      821.56     26.59 o 
   4   1   3    20717.86    20226.39    450.05 o 
   5   1   3      989.53      974.87     20.12 o 
   6   1   3     1685.66     1950.37     70.57 o 
   7   1   3      271.03      286.23     12.35 o 
   8   1   3     2238.98     2356.77     55.26 o 
   9   1   3      580.33      552.19     17.12 o 
  10   1   3      597.58      525.34     17.73 o 
  11   1   3      268.96      308.08     15.91 o 
  12   1   3     1754.53     1894.69     32.61 o 
  13   1   3      118.58      150.37     14.16 o 
  14   1   3     1129.72     1217.24     47.11 o 
  15   1   3       32.08       18.97     15.12 o 
  16   1   3     1164.22     1046.67     38.02 o 
  17   1   3      220.18      208.87     25.89 o 
  18   1   3      842.26      718.56     47.31 o 
  19   1   3        0.31        2.79     24.18 o 
  20   1   3      489.20      562.97     49.69 o 
  21   1   3        1.51        6.67     27.02 o 
   4   2   3       51.91      146.63      7.48 o 
   5   2   3      627.28      638.49     26.97 o 
   6   2   3     1629.83     1447.47     36.74 o 
   7   2   3      109.68      119.84      7.62 o 
   8   2   3     1706.25     1623.60     69.25 o 
   9   2   3      578.75      623.57     18.38 o 
  10   2   3     3050.48     3305.97    105.75 o 
  11   2   3      456.82      385.21     16.94 o 
  12   2   3     2337.46     2071.98     75.07 o 
  13   2   3      522.16      434.88     19.90 o 
  14   2   3     1068.70     1079.57     63.99 o 
  15   2   3     1044.50     1050.68     58.51 o 
  16   2   3      978.83      945.03     37.72 o 
  17   2   3        1.11       -5.93     16.17 o 
  18   2   3      426.65      477.96     32.88 o 
  19   2   3       14.55        8.91     18.62 o 
  20   2   3      457.19      454.45     45.36 o 
   1   3   3       93.77      126.31      6.10 o 
   4   3   3     1605.40     2182.45    126.18 o 
   6   3   3      747.75      778.82     43.44 o 
   7   3   3      752.59      654.97     22.17 o 
   8   3   3     2472.03     2441.24    162.33 o 
   9   3   3      575.82      520.75     35.41 o 
  10   3   3     3018.60     2813.92    108.02 o 
  11   3   3     2870.35     2788.87    165.37 o 
  12   3   3      476.39      502.29     26.39 o 
  13   3   3        5.23       21.71     14.50 o 
  14   3   3      981.80      983.08     48.95 o 
  15   3   3      252.03      245.63     24.88 o 
  16   3   3      754.14      764.04     35.49 o 
  17   3   3      188.83      154.98     23.63 o 
  18   3   3      353.92      310.64     29.88 o 
  19   3   3      118.81      111.36     23.92 o 
  20   3   3      376.36      417.60     54.90 o 
   2   4   3     1320.34      913.16     47.99 o 
   3   4   3       92.86      143.50     10.97 o 
   4   4   3      197.71      227.75     10.88 o 
   5   4   3     1219.32     1477.55    102.40 o 
   6   4   3      143.79      146.32     17.71 o 
   7   4   3      943.91     1323.59    117.27 o 
   8   4   3     1864.51     1903.39    186.28 o 
   9   4   3      839.76      980.64     84.18 o 
  10   4   3     1478.32     1515.75    147.17 o 
  11   4   3      360.34      387.31     32.40 o 
  12   4   3      861.13      883.94     62.98 o 
  13   4   3      326.07      305.62     39.67 o 
  14   4   3      910.97      854.79     85.82 o 
  15   4   3       28.24       25.35     17.27 o 
  16   4   3      142.43      156.36     23.82 o 
  17   4   3      210.86      245.93     28.15 o 
  18   4   3      521.32      576.58     37.14 o 
  19   4   3      312.40      343.20     41.39 o 
   1   5   3      300.12      395.01     13.19 o 
   2   5   3      108.36      111.11      9.15 o 
   3   5   3       16.68       32.95      7.22 o 
   4   5   3       54.90       44.47      9.96 o 
   5   5   3      345.14      308.11     22.48 o 
   6   5   3      541.26      616.38     41.72 o 
   7   5   3      610.57      482.73     41.40 o 
   8   5   3      171.38      213.41     22.25 o 
   9   5   3     2832.61     2919.81    255.82 o 
  10   5   3     1316.18     1441.69    159.43 o 
  11   5   3      232.23      291.97     35.92 o 
  12   5   3      808.57      761.74    111.10 o 
  13   5   3      365.04      399.28     39.20 o 
  14   5   3      232.08      252.58     48.92 o 
  15   5   3      188.40      162.57     24.22 o 
  16   5   3      174.53      152.08     24.38 o 
  17   5   3      370.38      357.98     50.16 o 
  18   5   3      227.45      259.83     52.22 o 
  19   5   3      459.62      485.61     66.18 o 
   1   6   3       30.93       15.84      6.84 o 
   2   6   3       60.41      104.60     10.40 o 
   3   6   3      152.32      224.84     20.57 o 
   4   6   3      349.92      473.93     18.33 o 
   5   6   3      181.70      231.02     14.04 o 
   6   6   3      756.90      787.21     46.20 o 
   7   6   3      684.07      742.19     59.61 o 
   8   6   3      203.55      150.56     20.56 o 
   9   6   3      532.20      539.91     38.50 o 
  10   6   3      350.74      315.57     32.62 o 
  11   6   3      628.28      657.42     89.23 o 
  12   6   3       16.61       38.93     15.22 o 
  13   6   3      729.39      704.66     66.62 o 
  14   6   3      282.83      339.16     64.82 o 
  15   6   3      343.12      408.28     40.53 o 
  16   6   3       76.50       67.97     22.39 o 
  17   6   3      391.70      436.20     50.82 o 
   1   7   3      114.34       89.12      9.84 o 
   2   7   3        6.16       21.28      9.57 o 
   3   7   3      425.64      427.70     17.87 o 
   4   7   3      767.75      748.45     48.17 o 
   5   7   3      566.14      566.78     32.59 o 
   6   7   3      102.53      124.83     15.04 o 
   7   7   3      531.78      461.78     54.03 o 
   8   7   3       81.40       84.13     18.15 o 
   9   7   3      187.59      135.66     20.67 o 
  10   7   3       35.02       37.62     17.01 o 
  11   7   3      260.88      305.90     27.23 o 
  12   7   3       93.33       75.11     20.16 o 
  13   7   3      444.36      413.82     32.02 o 
  14   7   3       66.38       43.02     24.34 o 
  15   7   3      527.83      482.76     35.03 o 
  16   7   3       36.95       29.51     20.97 o 
   1   8   3      295.83      302.91     18.17 o 
   2   8   3      328.33      307.46     29.30 o 
   3   8   3      253.37      300.56     29.40 o 
   4   8   3       91.67      100.53     18.34 o 
   5   8   3      208.08      187.98     29.45 o 
   6   8   3      174.61      133.03     20.03 o 
   7   8   3      148.45      162.50     21.27 o 
   8   8   3        2.36       -5.57     15.20 o 
   9   8   3      368.18      328.61     27.48 o 
  10   8   3        2.43        8.19     16.28 o 
  11   8   3      361.28      337.59     29.52 o 
  12   8   3       11.44        1.50     17.87 o 
  13   8   3      240.17      222.46     28.07 o 
  14   8   3       79.07       89.93     23.65 o 
   1   9   3        6.02       -8.05     11.05 o 
   2   9   3      100.83      133.98     17.76 o 
   3   9   3      147.93      160.62     22.17 o 
   4   9   3       21.59       21.37     16.79 o 
   5   9   3      110.07      107.73     21.37 o 
   6   9   3       59.70       43.05     18.45 o 
   7   9   3      270.32      243.87     26.32 o 
   8   9   3        9.65       35.18     20.89 o 
   9   9   3      277.66      242.29     28.14 o 
  10   9   3       23.55       -2.37     24.17 o 
  11   9   3      197.56      160.35     27.05 o 
  12   9   3       24.83       30.03     27.55 o 
   1  10   3       28.09       17.47     15.85 o 
   2  10   3       38.64       55.61     20.49 o 
   3  10   3       98.79       92.92     23.49 o 
   4  10   3        7.57      -10.55     18.13 o 
   5  10   3      204.56      215.91     28.69 o 
   6  10   3        4.06        4.37     24.52 o 
   7  10   3      103.09      103.64     39.39 o 
   8  10   3       19.50       -2.31     23.83 o 
   9  10   3      235.68      245.84     38.17 o 
   1  11   3       35.83       41.64     38.26 o 
   2  11   3        6.44       -1.55     24.98 o 
   3  11   3       92.89       93.55     29.20 o 
   4  11   3        0.89      -24.18     24.18 o 
   0   0   4   135303.33   145211.34  16524.18 o 
   2   0   4     2556.34     2941.89    178.52 o 
   4   0   4     7861.88     9144.39    236.41 o 
   6   0   4     2835.48     3298.33    173.56 o 
   8   0   4    21376.06    23345.06    267.29 o 
  10   0   4     6692.03     7150.93     81.55 o 
  12   0   4     2907.64     2880.47     63.59 o 
  14   0   4      642.84      483.02     30.45 o 
  16   0   4      567.32      573.88     35.68 o 
  18   0   4      144.01      200.33     46.14 o 
  20   0   4      181.73      157.56     48.39 o 
   1   1   4     3680.85     3010.85    161.31 o 
   2   1   4     5902.87     7349.88    273.21 o 
   3   1   4     1954.08     1761.53     46.72 o 
   5   1   4     1721.35     1914.70     46.90 o 
   6   1   4    10571.65     9820.99    269.72 o 
   7   1   4      177.63      223.74     16.86 o 
   8   1   4     5744.13     5142.79     59.58 o 
   9   1   4      486.33      455.97     17.03 o 
  10   1   4     3786.92     3828.00     95.52 o 
  11   1   4     1016.22     1039.59     24.90 o 
  12   1   4     1575.84     1431.62     29.93 o 
  13   1   4      558.23      526.52     22.05 o 
  14   1   4      521.88      554.30     22.97 o 
  15   1   4      151.44      179.77     17.54 o 
  16   1   4      130.06      152.26     21.54 o 
  17   1   4       20.93       -5.41     16.45 o 
  18   1   4       50.80       60.52     21.01 o 
  19   1   4        5.90      -16.34     21.44 o 
  20   1   4       61.38       65.28     28.65 o 
   1   2   4      545.70      781.55     30.86 o 
   2   2   4     3131.23     2367.60    109.77 o 
   3   2   4     1231.87     1484.05     56.12 o 
   4   2   4     2496.10     3310.95    124.37 o 
   6   2   4     2171.86     2266.74     64.03 o 
   7   2   4      379.62      280.23     16.32 o 
   8   2   4     8262.45     8307.74    329.06 o 
   9   2   4      402.75      469.44     26.32 o 
  10   2   4     4547.03     4574.42    179.01 o 
  11   2   4      583.65      645.32     36.84 o 
  12   2   4     1646.48     1559.63     59.71 o 
  13   2   4      941.02      887.92     25.23 o 
  14   2   4        6.67       50.54     17.08 o 
  15   2   4      295.82      289.28     25.34 o 
  16   2   4      116.44      110.27     27.05 o 
  17   2   4       63.70       40.24     18.57 o 
  18   2   4        5.21       -3.47     17.52 o 
  19   2   4       14.96      -16.52     17.45 o 
  20   2   4       19.70       26.35     26.74 o 
   1   3   4      920.29      826.45     38.23 o 
   2   3   4     5704.84     5305.94    311.30 o 
   3   3   4     1584.26     1515.80     54.68 o 
   4   3   4     5206.82     4415.46    239.00 o 
   5   3   4     1669.28     1766.42     81.88 o 
   6   3   4     9427.52     9488.89    620.53 o 
   7   3   4     2817.38     3024.08    133.49 o 
   8   3   4     2557.94     2692.68    112.51 o 
   9   3   4      427.80      418.17     42.07 o 
  10   3   4     3981.30     3842.29    197.04 o 
  11   3   4      340.39      293.49     16.73 o 
  12   3   4     1380.71     1345.28     97.18 o 
  13   3   4       70.89       59.99     16.57 o 
  14   3   4     1817.65     1687.81     65.87 o 
  15   3   4      683.70      761.48     43.40 o 
  16   3   4       56.18       64.44     20.62 o 
  17   3   4       51.99       46.95     19.79 o 
  18   3   4       54.99       26.07     19.47 o 
  19   3   4       32.61       -0.55     19.95 o 
  20   3   4        3.78       -1.56     21.14 o 
   0   4   4     1475.93     1296.71     66.10 o 
   1   4   4     6543.53     5952.55    289.82 o 
   2   4   4     1628.65     2023.20     94.68 o 
   3   4   4     5000.06     5472.82    310.04 o 
   4   4   4     2943.48     3444.28    211.89 o 
   5   4   4     1473.03     1304.81     82.88 o 
   6   4   4      476.55      534.22     20.67 o 
   7   4   4     1264.78     1015.53     85.77 o 
   8   4   4     1975.39     2054.21    157.49 o 
   9   4   4     1214.75     1404.37     97.74 o 
  10   4   4      882.30      754.29     51.40 o 
  11   4   4      722.40      802.22     55.92 o 
  12   4   4     1644.71     1710.57     92.03 o 
  13   4   4      261.37      311.68     29.16 o 
  14   4   4      119.84      157.74     22.07 o 
  15   4   4      501.04      449.55     45.48 o 
  16   4   4       62.36       79.63     21.00 o 
  17   4   4      393.14      403.68     32.44 o 
  18   4   4       10.40       10.88     21.44 o 
  19   4   4       59.78      103.54     25.99 o 
   0   5   4     2026.15     2058.31    106.93 o 
   1   5   4     1539.25     1622.86     73.48 o 
   2   5   4     1827.61     1568.28     71.29 o 
   3   5   4      982.48      906.63     55.87 o 
   4   5   4      448.10      377.21     23.24 o 
   5   5   4     2808.89     2898.65    190.60 o 
   6   5   4      922.08     1002.34     80.43 o 
   7   5   4      884.39      997.99     69.53 o 
   8   5   4      372.07      445.70     50.20 o 
   9   5   4      655.03      671.29     83.68 o 
  10   5   4     1662.44     1712.54    174.72 o 
  11   5   4       93.78      118.61     21.86 o 
  12   5   4       91.92       82.82     18.36 o 
  13   5   4      472.37      470.15     43.70 o 
  14   5   4      268.88      267.59     30.97 o 
  15   5   4      382.05      456.24     38.36 o 
  16   5   4       23.89        7.49     18.78 o 
  17   5   4      207.14      232.75     52.21 o 
  18   5   4        9.07       31.89     22.09 o 
   0   6   4     2628.90     2512.52    113.13 o 
   1   6   4     1919.75     1794.43     69.04 o 
   2   6   4     1396.79     1428.26     67.63 o 
   3   6   4     1702.69     1732.10     80.14 o 
   4   6   4     1281.18     1722.20    131.70 o 
   5   6   4     1649.17     1586.15     95.14 o 
   6   6   4      594.81      648.90     45.98 o 
   7   6   4     1422.86     1433.20    123.12 o 
   8   6   4      318.68      364.22     31.35 o 
   9   6   4     1342.79     1346.08    127.05 o 
  10   6   4       20.89       22.26     12.77 o 
  11   6   4     1079.56     1200.94    104.80 o 
  12   6   4      849.49      780.31     35.74 o 
  13   6   4      151.55      151.78     29.44 o 
  14   6   4      283.59      321.38     37.49 o 
  15   6   4      167.77      159.14     32.22 o 
  16   6   4       41.43       44.54     28.18 o 
  17   6   4        3.84      -14.03     26.65 o 
   0   7   4      283.54      335.80     25.37 o 
   1   7   4      632.64      607.57     27.11 o 
   2   7   4      548.99      487.40     37.69 o 
   3   7   4     3300.93     3120.75    153.51 o 
   4   7   4       43.09       29.83     11.66 o 
   5   7   4     2015.46     1952.86     80.16 o 
   6   7   4      136.51      123.56     17.68 o 
   7   7   4     1468.98     1267.02     68.92 o 
   8   7   4        0.95        5.69     14.18 o 
   9   7   4      788.51      779.06     35.48 o 
  10   7   4      263.72      272.90     25.28 o 
  11   7   4     1263.55     1065.54     40.62 o 
  12   7   4       11.33       10.62     17.49 o 
  13   7   4      604.63      553.56     33.84 o 
  14   7   4       14.75       14.57     18.85 o 
  15   7   4      127.75      101.51     24.45 o 
  16   7   4       27.02       10.30     20.19 o 
   0   8   4      227.16      213.61     22.32 o 
   1   8   4      789.28      769.35     53.77 o 
   2   8   4      586.79      547.86     40.77 o 
   3   8   4      278.07      287.49     20.09 o 
   4   8   4     1378.75     1347.25     61.57 o 
   5   8   4     1011.63      984.63     43.47 o 
   6   8   4       89.39      139.50     20.31 o 
   7   8   4     1052.96     1057.88     66.31 o 
   8   8   4       95.92       90.96     19.81 o 
   9   8   4      963.83      877.36     45.78 o 
  10   8   4       50.53       54.44     30.67 o 
  11   8   4      413.38      417.10     31.87 o 
  12   8   4        7.90       13.14     23.39 o 
  13   8   4      194.45      158.72     33.65 o 
  14   8   4       27.80      -16.00     23.49 o 
   0   9   4      318.49      365.39     32.16 o 
   1   9   4      275.14      318.62     23.11 o 
   2   9   4        4.82       -8.29     13.08 o 
   3   9   4      581.89      670.32     41.28 o 
   4   9   4       42.93       64.84     19.00 o 
   5   9   4     1206.14     1045.42     39.89 o 
   6   9   4      208.69      197.69     31.71 o 
   7   9   4     1090.68     1062.58     96.22 o 
   8   9   4       95.99       87.75     27.72 o 
   9   9   4      625.55      621.95     73.15 o 
  10   9   4        3.09       -4.68     24.63 o 
  11   9   4      353.88      381.36     43.23 o 
  12   9   4       18.28       62.58     28.97 o 
   0  10   4      207.73      326.38     50.64 o 
   1  10   4      454.60      464.69     32.87 o 
   2  10   4       51.69       46.92     24.26 o 
   3  10   4      678.41      649.79     82.72 o 
   4  10   4        7.79        1.48     22.42 o 
   5  10   4      542.15      541.75    104.10 o 
   6  10   4        3.96       13.41     25.32 o 
   7  10   4      631.67      710.54     86.66 o 
   8  10   4       15.66       46.16     27.84 o 
   9  10   4      460.96      498.96     47.57 o 
   1  11   4      383.91      569.47     67.53 o 
   2  11   4       28.72       22.38     27.45 o 
   3  11   4      193.90      188.97     36.37 o 
   2   0   5    10947.30     9563.00    621.48 o 
   6   0   5     8563.82     8523.95    378.78 o 
   8   0   5     5897.68     6252.67    351.14 o 
  10   0   5     2046.96     2065.73     91.72 o 
  12   0   5      387.77      482.30     29.32 o 
  14   0   5     1107.36     1175.56     47.83 o 
  16   0   5      602.90      537.42     73.72 o 
  18   0   5      706.89      623.49     61.90 o 
  20   0   5      602.77      496.32     61.90 o 
   2   1   5      530.62      599.61     22.65 o 
   3   1   5      126.56      161.12      9.28 o 
   6   1   5     5541.60     6018.85    201.07 o 
   7   1   5      400.37      434.36     14.96 o 
   8   1   5     3203.00     2971.27     61.77 o 
   9   1   5       56.90       54.63     10.01 o 
  10   1   5      842.77      737.88     22.13 o 
  11   1   5       49.27       50.94     11.37 o 
  12   1   5      849.57      853.77     25.39 o 
  13   1   5      552.55      576.55     22.47 o 
  14   1   5     1366.56     1272.61     31.92 o 
  15   1   5      131.23      112.62     16.34 o 
  16   1   5      671.79      767.77     42.23 o 
  17   1   5      147.25      114.45     21.63 o 
  18   1   5      637.41      514.42     32.40 o 
  19   1   5        6.81       -2.61     22.67 o 
  20   1   5      604.40      590.08     55.71 o 
   3   2   5      888.58      775.83     28.69 o 
   4   2   5      484.44      526.49     21.73 o 
   5   2   5      261.60      262.54     18.43 o 
   6   2   5     4481.34     4123.88    162.60 o 
   7   2   5      420.26      380.22     13.11 o 
   8   2   5     2025.44     2012.48     53.89 o 
   9   2   5      960.41     1078.66     42.83 o 
  10   2   5     1440.04     1358.26     49.38 o 
  11   2   5       95.65      109.08     12.77 o 
  12   2   5     1747.32     1674.09     49.22 o 
  13   2   5     1843.33     1711.78     41.91 o 
  14   2   5      607.36      632.02     30.44 o 
  15   2   5      700.16      633.18     32.40 o 
  16   2   5      613.97      544.47     31.59 o 
  17   2   5        1.48        1.95     16.22 o 
  18   2   5      290.01      335.71     30.48 o 
  19   2   5       15.66        5.19     19.84 o 
  20   2   5      416.62      375.35     42.95 o 
   3   3   5      220.25      182.29      8.89 o 
   4   3   5      286.51      262.43      8.52 o 
   5   3   5      228.82      228.17     10.52 o 
   6   3   5     2287.54     2719.68    110.24 o 
   7   3   5      560.99      772.95     39.75 o 
   8   3   5     2092.05     2210.09     86.47 o 
   9   3   5      625.41      586.85     25.71 o 
  10   3   5      715.33      676.67     25.50 o 
  11   3   5      544.19      641.05     33.50 o 
  12   3   5      209.95      237.33     16.86 o 
  13   3   5      167.10      224.19     22.93 o 
  14   3   5      552.37      503.54     34.90 o 
  15   3   5      136.58      142.41     21.83 o 
  16   3   5      596.90      696.21     38.89 o 
  17   3   5      192.41      143.32     24.17 o 
  18   3   5      311.23      317.49     36.58 o 
  19   3   5       40.93       -4.21     20.06 o 
   1   4   5       20.70        3.62      5.85 o 
   2   4   5       90.41      183.27     15.51 o 
   3   4   5     1272.27     1711.57    106.03 o 
   4   4   5     2341.34     2705.64    152.92 o 
   5   4   5     1984.66     1936.40    123.73 o 
   6   4   5      278.75      248.38     13.00 o 
   7   4   5     1151.48      944.65     52.18 o 
   8   4   5     1795.87     1839.19     96.70 o 
   9   4   5      398.27      388.31     18.07 o 
  10   4   5      374.00      378.70     20.95 o 
  11   4   5      455.11      492.79     29.14 o 
  12   4   5      651.15      642.62     51.20 o 
  13   4   5      209.48      192.15     22.27 o 
  14   4   5      407.53      482.45     29.64 o 
  15   4   5       33.51       29.25     18.12 o 
  16   4   5      208.36      211.84     26.47 o 
  17   4   5      116.12      118.60     23.97 o 
  18   4   5      400.57      419.95     52.56 o 
  19   4   5      182.49      204.38     30.07 o 
   1   5   5      455.06      489.20     27.09 o 
   2   5   5     1750.14     2675.33    145.99 o 
   3   5   5      870.56      778.51     54.61 o 
   4   5   5      453.64      574.53     45.52 o 
   5   5   5     1362.77     1576.35    111.83 o 
   6   5   5      147.21      201.64     12.70 o 
   7   5   5      659.26      725.47     56.65 o 
   8   5   5      380.89      410.69     28.59 o 
   9   5   5     1115.90     1194.43    105.92 o 
  10   5   5      684.54      761.14     62.16 o 
  11   5   5      404.14      403.55     26.68 o 
  12   5   5      384.13      429.20     48.45 o 
  13   5   5      133.60      148.46     23.06 o 
  14   5   5       40.56       40.45     18.53 o 
  15   5   5      216.58      181.93     31.80 o 
  16   5   5      170.20      194.82     33.40 o 
  17   5   5      205.80      224.00     68.65 o 
  18   5   5      173.03      177.24     37.00 o 
   1   6   5       20.91       30.86      9.16 o 
   2   6   5     1659.54     1529.99    115.98 o 
   3   6   5      586.75      593.76     28.08 o 
   4   6   5      429.50      419.30     30.54 o 
   5   6   5      537.32      490.78     36.06 o 
   6   6   5      107.72       84.44     15.01 o 
   7   6   5      731.10      572.19     26.11 o 
   8   6   5      311.65      291.01     37.56 o 
   9   6   5       43.29       58.94     15.69 o 
  10   6   5      118.12      151.03     19.85 o 
  11   6   5      939.93      796.90     56.26 o 
  12   6   5       13.09       40.22     17.47 o 
  13   6   5      368.12      342.35     36.95 o 
  14   6   5       81.69       73.69     27.38 o 
  15   6   5      395.34      379.87     41.73 o 
  16   6   5       81.83       31.61     26.23 o 
  17   6   5      132.69      152.65     33.02 o 
   1   7   5      109.80      105.30     14.31 o 
   2   7   5      857.52      879.40     33.46 o 
   3   7   5      209.11      203.90     16.73 o 
   4   7   5      387.76      412.87     34.60 o 
   5   7   5      788.24      804.15     42.58 o 
   6   7   5        5.95       16.74     14.04 o 
   7   7   5      401.90      433.31     26.03 o 
   8   7   5       44.58       58.75     16.95 o 
   9   7   5       44.87       26.16     22.22 o 
  10   7   5       59.87       60.98     17.95 o 
  11   7   5      276.23      252.08     26.32 o 
  12   7   5       49.31       46.56     25.32 o 
  13   7   5      452.64      433.96     87.22 o 
  14   7   5       13.69       34.25     27.57 o 
  15   7   5      446.79      435.27     45.71 o 
  16   7   5       21.96       10.94     26.58 o 
   1   8   5      174.22      245.28     19.31 o 
   2   8   5       39.76       45.31     13.66 o 
   3   8   5      182.50      199.95     18.84 o 
   4   8   5       72.19       79.43     18.15 o 
   5   8   5      143.32      147.03     28.24 o 
   6   8   5       67.00       59.44     23.47 o 
   7   8   5      196.09      228.42     33.76 o 
   8   8   5        7.13      -19.38     19.70 o 
   9   8   5      241.01      230.83     33.31 o 
  10   8   5       76.59       74.38     27.82 o 
  11   8   5      406.70      361.18     59.09 o 
  12   8   5        2.25      -23.07     23.07 o 
  13   8   5      338.22      334.44     83.28 o 
  14   8   5       13.69      -13.99     24.98 o 
   1   9   5        4.27      -11.61     16.40 o 
   2   9   5        5.52        2.91     16.40 o 
   3   9   5      193.86      204.30     31.43 o 
   4   9   5       12.65       10.13     22.28 o 
   5   9   5       86.02      114.88     28.52 o 
   6   9   5       37.59       31.84     22.91 o 
   7   9   5      188.22      245.73     34.77 o 
   8   9   5        2.68       34.78     24.83 o 
   9   9   5      336.84      298.56     39.34 o 
  10   9   5        1.95       -2.63     23.72 o 
  11   9   5      152.42      134.20     33.31 o 
   1  10   5       19.40       36.34     20.54 o 
   2  10   5        1.66       17.18     22.59 o 
   3  10   5       59.38       62.74     27.02 o 
   4  10   5       15.09       11.76     23.52 o 
   5  10   5      163.70      224.09     46.71 o 
   6  10   5        9.00       -2.21     24.18 o 
   7  10   5       86.24      133.40     34.45 o 
   8  10   5       15.23       12.38     27.55 o 
   0   0   6    51341.74    57753.89    297.11 o 
   2   0   6     8022.86     7139.22    375.48 o 
   4   0   6    12160.62    12211.17    640.04 o 
   6   0   6      634.35      692.33     22.06 o 
   8   0   6     3022.32     2641.43    136.89 o 
  10   0   6     2191.77     2108.25     50.08 o 
  12   0   6     2604.71     2290.89    110.29 o 
  14   0   6     1004.29     1015.31     42.62 o 
  16   0   6     1058.22     1013.99     45.63 o 
  18   0   6      148.96       94.54     40.52 o 
  20   0   6      147.43      178.94     49.52 o 
   1   1   6     1315.82     1240.01     55.84 o 
   2   1   6     9945.19     9496.36    329.42 o 
   3   1   6      550.04      704.13     39.65 o 
   4   1   6     8544.11     7607.47    236.39 o 
   5   1   6      920.90      692.37     26.26 o 
   6   1   6     4489.24     4306.95     97.39 o 
   7   1   6      289.18      235.56     12.08 o 
   8   1   6      546.59      630.13     18.47 o 
   9   1   6      388.57      366.02     14.86 o 
  10   1   6     1559.33     1346.26     34.76 o 
  11   1   6      348.01      393.21     19.48 o 
  12   1   6     1370.95     1461.58     32.53 o 
  13   1   6       76.21       80.22     14.34 o 
  14   1   6      907.07      960.93     29.11 o 
  15   1   6      146.81      152.63     17.19 o 
  16   1   6      185.41      199.15     23.80 o 
  17   1   6       12.86        5.45     17.08 o 
  18   1   6       93.76       70.15     20.77 o 
  19   1   6       22.90       23.63     24.67 o 
  20   1   6       54.09       49.11     27.84 o 
   1   2   6      818.80      753.98     48.73 o 
   3   2   6      252.49      296.41     17.20 o 
   4   2   6     4215.86     4339.81    152.10 o 
   5   2   6      318.33      545.65     13.56 o 
   6   2   6     4522.62     4572.76    131.13 o 
   7   2   6      747.43      836.58     32.45 o 
   8   2   6     4762.73     4163.32    118.32 o 
   9   2   6      390.60      322.09     14.41 o 
  10   2   6     1852.74     1883.51     71.45 o 
  11   2   6      271.16      251.99     17.31 o 
  12   2   6     1603.50     1451.36     45.97 o 
  13   2   6      581.18      533.54     23.11 o 
  14   2   6       39.74       39.52     13.51 o 
  15   2   6      243.51      224.22     24.02 o 
  16   2   6      195.77      183.77     24.15 o 
  17   2   6       79.76       68.83     20.73 o 
  18   2   6        4.08       -7.15     18.78 o 
  19   2   6       14.73      -19.25     19.25 o 
  20   2   6       34.60       13.87     26.50 o 
   1   3   6      790.15      642.49     37.64 o 
   2   3   6     1594.04     1687.79     89.32 o 
   3   3   6      328.67      292.67     12.15 o 
   4   3   6     4220.99     3586.46    167.10 o 
   5   3   6     1628.29     1580.23     44.78 o 
   6   3   6    11495.10    12062.00    425.00 o 
   7   3   6     2859.54     3150.05    129.43 o 
   8   3   6     3309.36     3448.73    109.77 o 
   9   3   6      500.04      559.47     31.75 o 
  10   3   6     1714.00     1573.70     56.04 o 
  11   3   6      286.68      293.77     17.99 o 
  12   3   6      599.15      574.87     30.05 o 
  13   3   6       80.76       29.06     16.02 o 
  14   3   6     1242.38     1199.55     72.19 o 
  15   3   6      193.62      208.00     23.82 o 
  16   3   6       40.36       77.16     20.96 o 
  17   3   6       34.29       25.93     25.21 o 
  18   3   6       62.32       47.75     22.62 o 
  19   3   6       10.74       28.11     22.03 o 
   0   4   6      474.33      540.92     51.89 o 
   1   4   6     2652.12     2370.85    112.16 o 
   2   4   6      235.30      123.90     12.03 o 
   3   4   6     2468.31     2440.41    171.86 o 
   4   4   6     2417.93     2643.99    136.06 o 
   5   4   6     1616.47     1809.09     92.61 o 
   6   4   6     2103.92     1955.23    103.60 o 
   7   4   6     1360.15     1396.56     72.60 o 
   8   4   6     3599.08     3275.00    157.45 o 
   9   4   6     1107.31     1018.85     71.31 o 
  10   4   6      424.80      460.19     21.90 o 
  11   4   6      964.17      859.50     59.94 o 
  12   4   6     1192.84     1236.73     70.32 o 
  13   4   6      245.73      282.54     25.60 o 
  14   4   6      108.61      119.36     20.92 o 
  15   4   6       41.43        2.25     16.24 o 
  16   4   6      100.07      117.02     23.13 o 
  17   4   6      126.77      103.05     23.43 o 
  18   4   6       24.76       34.50     27.72 o 
   0   5   6     1228.08     1110.47    151.93 o 
   1   5   6     1042.78      905.56     64.33 o 
   2   5   6      512.61      712.01     43.05 o 
   3   5   6      891.00      772.15     69.53 o 
   4   5   6      169.59      188.35     20.79 o 
   5   5   6     1863.76     1603.85     96.57 o 
   6   5   6     1698.69     1534.22     79.53 o 
   7   5   6     1310.58     1368.29     85.96 o 
   8   5   6     1163.44     1054.20     52.79 o 
   9   5   6      552.34      560.35     22.06 o 
  10   5   6     1059.60      956.66     46.87 o 
  11   5   6       79.79       50.24     23.07 o 
  12   5   6      137.50      128.24     27.55 o 
  13   5   6      337.58      271.03     43.89 o 
  14   5   6       53.97       43.71     24.26 o 
  15   5   6      102.51      110.30     29.32 o 
  16   5   6       92.18       87.83     28.62 o 
  17   5   6       65.16       60.26     36.01 o 
  18   5   6       98.27       92.63     31.01 o 
   0   6   6     2129.66     2052.85    359.01 o 
   1   6   6     1560.16     1519.55    125.89 o 
   2   6   6      925.63      919.96     67.41 o 
   3   6   6     1179.33     1242.96     72.61 o 
   4   6   6      663.36      682.42     62.54 o 
   5   6   6     1209.95     1316.42    131.74 o 
   6   6   6      451.47      408.23     22.47 o 
   7   6   6      938.87      830.79     77.24 o 
   8   6   6      798.20      654.42     53.71 o 
   9   6   6     1414.22     1257.14     92.85 o 
  10   6   6      154.65      168.45     21.04 o 
  11   6   6     1073.53     1004.31    122.67 o 
  12   6   6      414.65      449.59     39.77 o 
  13   6   6      111.16      101.16     51.21 o 
  14   6   6       86.67       72.14     28.18 o 
  15   6   6       71.46       50.36     26.74 o 
  16   6   6       96.97      107.32     31.87 o 
  17   6   6        5.53       19.13     38.26 o 
   0   7   6      376.57      389.23     62.46 o 
   1   7   6     1197.12     1278.69     95.98 o 
   2   7   6      783.88      889.20     43.86 o 
   3   7   6     2940.35     3005.61    213.27 o 
   4   7   6       78.28       71.55     17.45 o 
   5   7   6     1115.11      886.14    103.54 o 
   6   7   6       32.65       45.68     21.08 o 
   7   7   6      779.20      795.62     50.08 o 
   8   7   6       17.70       20.60     20.28 o 
   9   7   6      732.72      832.67     78.78 o 
  10   7   6      219.10      189.27     42.77 o 
  11   7   6      932.97      847.48     49.32 o 
  12   7   6        2.56       16.41     24.63 o 
  13   7   6      372.09      399.12     84.97 o 
  14   7   6        8.52      -17.47     22.59 o 
  15   7   6      126.57       92.56     31.25 o 
   0   8   6      105.06      107.96     27.57 o 
   1   8   6     1297.37     1369.55    118.33 o 
   2   8   6      149.86      261.66     36.74 o 
   3   8   6      493.08      505.27     41.13 o 
   4   8   6      371.41      347.97     95.10 o 
   5   8   6      513.25      593.62     40.56 o 
   6   8   6       51.00       26.15     34.33 o 
   7   8   6      350.54      363.70     46.14 o 
   8   8   6       47.34       44.88     24.87 o 
   9   8   6      751.45      681.30     68.09 o 
  10   8   6       24.54       14.52     23.39 o 
  11   8   6      290.02      279.56     38.44 o 
  12   8   6       19.93      -15.04     22.43 o 
  13   8   6      180.30      152.00     38.83 o 
   0   9   6      140.71      308.37     49.52 o 
   1   9   6      654.25      749.46     37.16 o 
   2   9   6       51.53       82.40     20.91 o 
   3   9   6      771.15      775.05    155.31 o 
   4   9   6       66.39       75.84     27.38 o 
   5   9   6      558.82      549.54     65.84 o 
   6   9   6       60.91       98.99     27.38 o 
   7   9   6      425.47      511.74     77.09 o 
   8   9   6       42.91       47.58     26.23 o 
   9   9   6      335.88      353.92     60.21 o 
  10   9   6       73.22      112.57     31.71 o 
  11   9   6      289.36      310.46     73.72 o 
   0  10   6       60.32       49.52     33.76 o 
   1  10   6      655.09      731.26     46.87 o 
   2  10   6       50.95       70.63     28.04 o 
   3  10   6      579.30      614.37     72.03 o 
   4  10   6       11.66        5.28     25.63 o 
   5  10   6      303.21      358.72     70.34 o 
   6  10   6       29.84       35.20     25.94 o 
   7  10   6      308.16      327.53     48.96 o 
   2   0   7     2180.39     1758.25    107.89 o 
   4   0   7     1539.16     1884.49     88.48 o 
   6   0   7      615.83      791.83     59.31 o 
   8   0   7      187.64      198.49     23.97 o 
  10   0   7     2502.58     2775.56    120.42 o 
  12   0   7     1767.60     1635.65     99.04 o 
  14   0   7      489.96      532.74     35.78 o 
  16   0   7      358.57      333.02     33.76 o 
  18   0   7      677.77      673.01     67.53 o 
  20   0   7      372.36      379.27     63.02 o 
   1   1   7      857.62      705.17     22.89 o 
   2   1   7      307.42      258.32     13.92 o 
   3   1   7       99.98      142.98      9.65 o 
   4   1   7     1550.01     1351.30     41.02 o 
   5   1   7       35.07       44.51      7.08 o 
   6   1   7      461.15      392.56     15.15 o 
   7   1   7       57.94       52.65      7.85 o 
   8   1   7      920.61     1025.89     38.33 o 
   9   1   7       17.08       24.49      8.62 o 
  10   1   7     1255.59     1094.88     27.10 o 
  11   1   7      250.07      271.44     18.13 o 
  12   1   7     2329.62     2245.59     62.54 o 
  13   1   7       60.25       92.57     14.99 o 
  14   1   7      533.46      507.98     24.22 o 
  15   1   7       42.88       21.24     14.45 o 
  16   1   7      551.88      566.23     32.93 o 
  17   1   7      195.17      161.20     24.46 o 
  18   1   7      629.75      586.87     34.84 o 
  19   1   7       38.77       56.83     28.65 o 
   1   2   7      231.95      291.17     15.61 o 
   2   2   7      607.88      781.20     58.99 o 
   3   2   7      237.30      248.35     19.71 o 
   4   2   7      100.99      128.67      8.57 o 
   5   2   7      170.79      143.76      9.26 o 
   6   2   7      457.56      361.29     24.16 o 
   7   2   7       54.58       50.20      8.78 o 
   8   2   7      271.04      233.69     13.17 o 
   9   2   7      222.46      272.51     14.56 o 
  10   2   7     1569.49     1694.10     47.91 o 
  11   2   7      133.62      180.44     16.03 o 
  12   2   7     1723.10     1691.55     61.73 o 
  13   2   7      115.98      130.49     16.21 o 
  14   2   7      713.87      689.69     27.11 o 
  15   2   7      722.29      684.70     60.58 o 
  16   2   7      506.22      434.44     30.94 o 
  17   2   7       25.47       11.16     18.57 o 
  18   2   7      418.87      368.41     32.19 o 
  19   2   7       79.18       74.78     22.67 o 
   1   3   7      603.63      660.34     30.58 o 
   2   3   7     1921.81     1631.36     86.72 o 
   3   3   7      318.68      434.19     16.52 o 
   4   3   7       67.71       81.74      9.33 o 
   5   3   7      317.74      386.89     20.40 o 
   6   3   7      405.63      514.90     32.70 o 
   7   3   7      846.00      924.35     29.00 o 
   8   3   7      526.17      588.11     23.35 o 
   9   3   7      291.52      257.38     14.27 o 
  10   3   7      671.66      663.55     29.89 o 
  11   3   7      507.30      464.42     26.80 o 
  12   3   7      164.08      171.63     17.87 o 
  13   3   7       22.10       10.11     15.26 o 
  14   3   7      840.06      746.61     45.20 o 
  15   3   7      220.47      244.97     26.14 o 
  16   3   7      714.85      702.74     36.79 o 
  17   3   7      290.83      278.15     28.84 o 
  18   3   7      311.86      306.31     31.10 o 
  19   3   7      170.57      192.45     28.99 o 
   1   4   7       42.20       86.93      9.87 o 
   2   4   7      287.44      424.69     52.14 o 
   3   4   7      479.57      562.00     42.40 o 
   4   4   7      373.80      456.79     38.59 o 
   5   4   7      607.14      533.94     27.96 o 
   6   4   7      198.17      217.30     12.42 o 
   7   4   7      547.85      548.01     32.81 o 
   8   4   7      394.40      398.48     19.17 o 
   9   4   7      200.87      200.37     19.70 o 
  10   4   7      107.08      114.28     17.03 o 
  11   4   7       62.87       50.96     15.58 o 
  12   4   7      227.00      261.91     31.80 o 
  13   4   7      144.05      218.79     31.01 o 
  14   4   7      982.36      944.72     55.71 o 
  15   4   7       74.96       65.44     27.02 o 
  16   4   7      304.66      319.68     38.90 o 
  17   4   7      150.24      131.11     31.43 o 
  18   4   7      289.43      271.14     57.40 o 
   1   5   7      164.44      190.43     24.85 o 
   2   5   7      493.43      472.98     35.09 o 
   3   5   7      166.97      138.97     13.78 o 
   4   5   7      130.02      148.97     15.46 o 
   5   5   7      325.21      339.76     23.28 o 
   6   5   7      372.92      411.29     22.80 o 
   7   5   7      540.14      630.29     40.07 o 
   8   5   7       46.66       66.30     14.91 o 
   9   5   7     1085.63      969.38     58.98 o 
  10   5   7      194.88      189.73     26.15 o 
  11   5   7       12.33        8.31     19.70 o 
  12   5   7      189.00      179.70     29.41 o 
  13   5   7      142.83      111.45     27.82 o 
  14   5   7      224.92      222.55     34.28 o 
  15   5   7      138.12      136.42     32.16 o 
  16   5   7      292.14      319.32     39.77 o 
  17   5   7      272.24      231.63     37.38 o 
   1   6   7      159.41      239.70     25.73 o 
   2   6   7       24.33       23.88     14.47 o 
   3   6   7       12.93       12.36     13.81 o 
   4   6   7      561.53      578.49     49.07 o 
   5   6   7      156.79      147.44     18.92 o 
   6   6   7      538.75      430.30     34.33 o 
   7   6   7      361.11      259.66     30.57 o 
   8   6   7      184.72      215.01     31.04 o 
   9   6   7      234.07      305.38     33.76 o 
  10   6   7      319.59      323.54     35.78 o 
  11   6   7      344.87      359.44     78.22 o 
  12   6   7        9.56       18.86     22.42 o 
  13   6   7      501.14      485.54     43.37 o 
  14   6   7      190.75      170.47     33.65 o 
  15   6   7      143.07      111.52     31.43 o 
  16   6   7      106.68      135.99     33.40 o 
   1   7   7      199.31      181.80     23.47 o 
   2   7   7      252.39      293.37     36.25 o 
   3   7   7      294.28      361.18     26.79 o 
   4   7   7      300.42      320.09     38.31 o 
   5   7   7      350.67      333.56     52.33 o 
   6   7   7       84.45       91.85     25.63 o 
   7   7   7      177.12      164.85     28.84 o 
   8   7   7       80.93      112.56     27.02 o 
   9   7   7      217.15      200.85     32.16 o 
  10   7   7        4.80       19.34     21.61 o 
  11   7   7      274.34      252.70     36.58 o 
  12   7   7       72.58       44.40     25.94 o 
  13   7   7      365.63      270.29     39.69 o 
  14   7   7       11.53       14.88     28.12 o 
  15   7   7      202.70      250.97     55.15 o 
   1   8   7       36.32       59.75     19.41 o 
   2   8   7      381.64      384.55     28.15 o 
   3   8   7       23.22        7.86     16.14 o 
   4   8   7      104.16      110.23     35.45 o 
   5   8   7       41.57       50.59     23.52 o 
   6   8   7      176.82      147.15     29.16 o 
   7   8   7       40.09       40.81     24.03 o 
   8   8   7       35.61       10.13     23.22 o 
   9   8   7      262.75      257.45     36.15 o 
  10   8   7       33.29       24.33     25.06 o 
  11   8   7      520.34      582.91     82.16 o 
  12   8   7        8.98        9.00     26.26 o 
  13   8   7      200.18      202.96     51.77 o 
   1   9   7       40.07       54.66     20.27 o 
   2   9   7       65.20       62.67     21.47 o 
   3   9   7       70.44       97.20     28.04 o 
   4   9   7       26.16       18.98     23.72 o 
   5   9   7       40.36       79.21     27.72 o 
   6   9   7       27.16       14.95     24.98 o 
   7   9   7      122.43      123.08     32.85 o 
   8   9   7       36.84        3.13     24.61 o 
   9   9   7      161.62      188.45     41.64 o 
  10   9   7       11.23        6.96     24.87 o 
   1  10   7       11.81       13.51     37.14 o 
   2  10   7       15.18       -1.22     23.47 o 
   3  10   7       12.07       26.22     26.58 o 
   4  10   7       15.77       16.08     24.52 o 
   5  10   7       53.25       35.25     26.74 o 
   6  10   7        3.61      -10.69     24.67 o 
   0   0   8    28284.67    22378.13    207.08 o 
   2   0   8    10059.20    10664.52    586.79 o 
   4   0   8     4075.54     3005.09    153.10 o 
   6   0   8      334.20      414.51     26.34 o 
   8   0   8     1717.36     1679.21     97.90 o 
  10   0   8     1877.19     1756.30    133.93 o 
  12   0   8     2605.91     2521.96     61.67 o 
  14   0   8      332.99      277.52     30.63 o 
  16   0   8      342.74      360.54     45.02 o 
  18   0   8      224.61      222.84     50.64 o 
   0   1   8     1805.11     3318.68    227.34 o 
   1   1   8     1276.96     1362.70     58.43 o 
   2   1   8    11863.51    10829.39    322.80 o 
   3   1   8      512.03      726.71     45.09 o 
   4   1   8     3137.04     3733.50    111.59 o 
   5   1   8      566.01      529.28     24.03 o 
   6   1   8     2086.87     1510.30     47.90 o 
   7   1   8      129.70      105.27      9.84 o 
   8   1   8      300.06      226.90     13.91 o 
   9   1   8      535.32      475.81     19.95 o 
  10   1   8     1213.17     1288.41     43.65 o 
  11   1   8      197.51      188.26     17.22 o 
  12   1   8     1590.85     1530.77    103.80 o 
  13   1   8      111.13       91.97     15.75 o 
  14   1   8      333.12      351.39     22.86 o 
  15   1   8       99.95       95.05     17.10 o 
  16   1   8      522.68      508.84     32.48 o 
  17   1   8        2.72       -7.22     17.95 o 
  18   1   8      119.74      119.10     24.67 o 
  19   1   8       16.92        4.81     25.85 o 
   0   2   8     5147.85     2661.04    163.26 o 
   1   2   8      232.32      216.61     21.56 o 
   2   2   8     3795.07     3761.76    159.87 o 
   3   2   8       16.70      100.12     12.34 o 
   4   2   8     3170.58     2668.72    104.02 o 
   5   2   8      271.46      218.32     11.58 o 
   6   2   8     1084.75     1128.72     46.14 o 
   7   2   8      494.14      544.52     16.55 o 
   8   2   8     1855.64     1826.90     48.36 o 
   9   2   8      336.58      330.61     16.33 o 
  10   2   8     1437.21     1416.48     41.35 o 
  11   2   8      180.63      207.64     14.71 o 
  12   2   8      558.37      573.01     24.24 o 
  13   2   8      209.50      237.72     19.72 o 
  14   2   8       16.53       21.45     14.69 o 
  15   2   8      168.82      142.93     22.67 o 
  16   2   8      184.03      190.58     25.48 o 
  17   2   8       78.98       58.13     20.92 o 
  18   2   8       15.91      -13.15     17.84 o 
  19   2   8        9.83        8.04     21.00 o 
   0   3   8     4237.94     6056.82    540.02 o 
   1   3   8     1222.56     1413.35    105.10 o 
   2   3   8     2843.05     2605.95    152.55 o 
   3   3   8      182.00      217.81     21.77 o 
   4   3   8     3187.73     3171.00    132.87 o 
   5   3   8     1478.08     1356.84     68.30 o 
   6   3   8     3901.15     3476.51    194.03 o 
   7   3   8     1131.75     1086.16     53.00 o 
   8   3   8     1212.99     1208.77     57.62 o 
   9   3   8      437.32      403.43     17.17 o 
  10   3   8      841.20      781.57     43.05 o 
  11   3   8       48.85       44.57     13.28 o 
  12   3   8      365.49      401.97     22.30 o 
  13   3   8       13.56       11.63     12.47 o 
  14   3   8      579.53      602.86     50.22 o 
  15   3   8      174.24      149.22     29.44 o 
  16   3   8       80.88       69.58     30.39 o 
  17   3   8       28.05      -15.24     23.47 o 
  18   3   8       85.19       98.49     31.80 o 
   0   4   8     2221.17     1497.67    141.32 o 
   1   4   8     3330.36     2868.88    146.10 o 
   2   4   8     1108.10     1282.47     96.96 o 
   3   4   8     3202.34     3365.04    251.30 o 
   4   4   8     2085.69     1871.06    146.36 o 
   5   4   8     1276.63     1199.89     96.33 o 
   6   4   8      920.18      983.53     79.92 o 
   7   4   8      556.49      610.49     39.31 o 
   8   4   8     1134.03     1052.93     53.61 o 
   9   4   8      444.03      444.02     33.81 o 
  10   4   8       42.85       51.56     15.59 o 
  11   4   8      350.51      326.82     43.61 o 
  12   4   8      430.18      433.91     37.79 o 
  13   4   8      159.08      186.06     33.76 o 
  14   4   8       19.15       17.78     23.72 o 
  15   4   8       62.81       35.38     26.23 o 
  16   4   8       86.31       95.40     30.57 o 
  17   4   8       87.64       62.39     30.21 o 
  18   4   8       24.11       42.77     43.89 o 
   0   5   8     1764.98     2179.58    396.72 o 
   1   5   8     1826.61     2055.84    177.22 o 
   2   5   8      768.49      731.48     30.70 o 
   3   5   8     1490.20     1532.19    124.76 o 
   4   5   8      384.62      409.89     43.70 o 
   5   5   8     1205.56     1261.60    104.61 o 
   6   5   8     1068.96     1162.12     90.48 o 
   7   5   8      583.94      537.64     31.35 o 
   8   5   8      278.95      332.64     25.85 o 
   9   5   8      244.07      237.42     22.19 o 
  10   5   8      277.10      263.07     23.43 o 
  11   5   8       10.81      -11.54     20.00 o 
  12   5   8       71.60       42.32     23.72 o 
  13   5   8      267.51      248.75     35.02 o 
  14   5   8       77.99       91.27     28.62 o 
  15   5   8       55.10       39.41     30.95 o 
  16   5   8       26.50       33.35     28.65 o 
  17   5   8      114.71      109.95     31.71 o 
   0   6   8     1188.45     1173.65    234.09 o 
   1   6   8     1692.06     1722.53    159.81 o 
   2   6   8      632.37      704.96     81.86 o 
   3   6   8     1420.43     1474.44     96.26 o 
   4   6   8      704.84      748.11     57.90 o 
   5   6   8     1039.03     1032.31     95.69 o 
   6   6   8      480.23      499.63     38.26 o 
   7   6   8      556.85      618.07     82.16 o 
   8   6   8      200.31      233.03     23.45 o 
   9   6   8      383.16      330.13     25.99 o 
  10   6   8       33.28       53.37     38.26 o 
  11   6   8      462.37      450.57     56.83 o 
  12   6   8      159.07      136.46     31.43 o 
  13   6   8       45.99       56.75     27.02 o 
  14   6   8      103.42       50.64     27.55 o 
  15   6   8       56.92       42.48     28.24 o 
   0   7   8      269.98      363.10     37.14 o 
   1   7   8      938.32     1136.64    110.10 o 
   2   7   8      525.90      677.43     62.89 o 
   3   7   8     2338.44     2533.62    177.67 o 
   4   7   8       35.69       48.75     18.04 o 
   5   7   8     1007.04      986.15    164.31 o 
   6   7   8       82.87       95.56     35.45 o 
   7   7   8      522.02      482.68     43.33 o 
   8   7   8       40.12       38.68     26.45 o 
   9   7   8      321.64      417.95     84.41 o 
  10   7   8      103.91       89.75     27.55 o 
  11   7   8      333.88      317.99     38.90 o 
  12   7   8        3.03      -19.08     23.39 o 
  13   7   8      201.91      223.22     47.27 o 
  14   7   8       11.22        9.72     26.74 o 
   0   8   8       12.30       25.88     32.64 o 
   1   8   8      891.77      968.83     79.88 o 
   2   8   8       62.17       63.01     19.08 o 
   3   8   8      568.47      707.48     51.30 o 
   4   8   8      253.22      283.21     35.41 o 
   5   8   8      513.17      515.47     73.72 o 
   6   8   8       12.84       23.98     25.63 o 
   7   8   8      369.74      410.70     45.02 o 
   8   8   8      115.83      113.95     30.21 o 
   9   8   8      389.39      429.34     42.88 o 
  10   8   8        4.36       -7.29     23.39 o 
  11   8   8      146.56      133.92     32.45 o 
  12   8   8       12.23        0.65     26.12 o 
   0   9   8       12.29      -16.88     32.64 o 
   1   9   8      427.17      512.63     55.84 o 
   2   9   8       25.55       13.19     19.33 o 
   3   9   8      637.95      773.13     50.53 o 
   4   9   8       31.34       21.97     25.78 o 
   5   9   8      642.30      624.42     63.02 o 
   6   9   8        7.82       -1.13     23.52 o 
   7   9   8      348.11      341.75     70.34 o 
   8   9   8       58.08       52.99     29.77 o 
   9   9   8      211.39      229.81     39.41 o 
   0  10   8       19.04       31.51     40.52 o 
   1  10   8      447.30      575.10     66.40 o 
   2  10   8       30.57       47.60     29.41 o 
   3  10   8      510.08      602.10     90.60 o 
   4  10   8        6.38        8.00     24.83 o 
   2   0   9     1866.18     1732.65    105.43 o 
   4   0   9      687.94      495.72     21.94 o 
   6   0   9     1559.21     1713.33     38.10 o 
   8   0   9      360.73      339.46     21.47 o 
  10   0   9      700.67      600.90     37.42 o 
  12   0   9      153.92      120.48     24.18 o 
  14   0   9      532.35      535.24     36.20 o 
  16   0   9      503.50      476.14     40.18 o 
  18   0   9      453.10      488.44     63.02 o 
   1   1   9     1287.55     1438.38     52.68 o 
   2   1   9      988.70     1419.82     46.71 o 
   3   1   9      109.53       88.68      8.64 o 
   4   1   9       93.05      125.36      9.80 o 
   5   1   9      129.46      137.73     10.42 o 
   6   1   9      978.48      843.45     25.00 o 
   7   1   9      222.35      283.08     14.85 o 
   8   1   9     1358.52     1021.31     38.17 o 
   9   1   9        9.14       12.45      8.62 o 
  10   1   9      163.68      171.78     14.39 o 
  11   1   9        7.60       -6.88      9.89 o 
  12   1   9      388.11      361.41     22.25 o 
  13   1   9      139.69      156.82     17.94 o 
  14   1   9      680.32      682.75     30.38 o 
  15   1   9       23.61       42.76     15.92 o 
  16   1   9      653.61      687.31     39.18 o 
  17   1   9       30.18       42.71     20.31 o 
  18   1   9      524.30      470.31     34.77 o 
   1   2   9       61.37       50.36     10.14 o 
   2   2   9      650.51      428.01     16.89 o 
   3   2   9       14.01       -2.81      6.31 o 
   4   2   9        4.64       -2.06      6.41 o 
   5   2   9        2.93        7.28      6.81 o 
   6   2   9      335.86      294.28     16.28 o 
   7   2   9      173.64      135.73     11.40 o 
   8   2   9      276.53      308.71     17.18 o 
   9   2   9      139.93      114.03     12.58 o 
  10   2   9      663.83      628.06     24.20 o 
  11   2   9       96.51      121.65     13.77 o 
  12   2   9     1135.73     1061.72     46.78 o 
  13   2   9     1008.76      899.26     30.19 o 
  14   2   9      703.12      659.47     31.03 o 
  15   2   9      254.73      227.67     29.79 o 
  16   2   9      466.85      438.02     32.82 o 
  17   2   9        7.60       10.94     19.58 o 
  18   2   9      329.13      339.49     50.08 o 
   1   3   9       47.12       67.92     11.05 o 
   2   3   9      486.09      549.67     34.51 o 
   3   3   9      150.09      128.39     12.68 o 
   4   3   9      246.86      297.14     23.74 o 
   5   3   9       64.85       98.19     11.95 o 
   6   3   9       77.94      106.71     12.70 o 
   7   3   9       61.86       54.69     12.60 o 
   8   3   9      302.76      287.21     18.32 o 
   9   3   9      115.60      145.40     15.30 o 
  10   3   9      463.59      381.02     37.02 o 
  11   3   9      211.69      235.75     22.89 o 
  12   3   9      558.48      502.62     29.58 o 
  13   3   9      226.74      263.35     25.43 o 
  14   3   9      601.32      587.58     44.45 o 
  15   3   9      117.73      134.36     29.32 o 
  16   3   9      580.93      638.92     87.22 o 
  17   3   9      140.41      129.47     38.26 o 
  18   3   9      217.83      251.03     39.77 o 
   1   4   9       29.47       26.42     10.10 o 
   2   4   9      299.17      357.32     18.23 o 
   3   4   9      105.45      136.78     13.77 o 
   4   4   9        3.59       14.47     11.25 o 
   5   4   9      221.32      237.80     18.19 o 
   6   4   9      119.58      181.12     16.98 o 
   7   4   9       97.52      108.75     14.62 o 
   8   4   9      367.63      350.99     43.82 o 
   9   4   9       35.51       21.24     14.48 o 
  10   4   9      433.42      344.81     35.91 o 
  11   4   9      245.98      261.27     24.26 o 
  12   4   9      647.36      587.11    120.98 o 
  13   4   9      363.44      333.41     42.77 o 
  14   4   9      553.25      549.87     44.16 o 
  15   4   9      170.09      172.59     52.90 o 
  16   4   9      189.41      200.83     36.19 o 
  17   4   9       88.27       76.79     30.55 o 
   1   5   9       39.62       42.51     13.30 o 
   2   5   9      128.43      236.90     19.82 o 
   3   5   9       37.12       23.31     12.02 o 
   4   5   9       59.14       63.28     13.98 o 
   5   5   9       86.42       79.42     14.71 o 
   6   5   9       39.87       32.87     12.80 o 
   7   5   9       88.74       49.81     13.69 o 
   8   5   9       84.20       68.00     17.29 o 
   9   5   9      324.62      350.25     53.11 o 
  10   5   9      478.04      427.47     28.48 o 
  11   5   9      277.63      278.63     35.71 o 
  12   5   9      498.14      420.44     61.90 o 
  13   5   9      101.51      155.26     31.07 o 
  14   5   9       95.16       79.51     35.45 o 
  15   5   9      354.62      395.26     44.83 o 
  16   5   9      141.86      119.30     33.40 o 
   1   6   9        8.29       13.65     15.75 o 
   2   6   9      285.53      311.31     37.24 o 
   3   6   9       70.39      101.24     19.95 o 
   4   6   9      231.05      244.71     23.92 o 
   5   6   9       13.46       23.72     13.54 o 
   6   6   9       60.84       47.19     17.29 o 
   7   6   9       40.97       50.43     17.19 o 
   8   6   9      154.02      145.84     21.81 o 
   9   6   9       42.68       35.17     17.00 o 
  10   6   9      274.16      268.54     35.35 o 
  11   6   9      596.34      614.98     45.28 o 
  12   6   9       13.60        0.00     24.67 o 
  13   6   9      342.07      290.81     38.44 o 
  14   6   9      118.41      112.91     36.01 o 
  15   6   9      293.20      245.72     83.84 o 
   1   7   9      102.96      125.58     33.58 o 
   2   7   9      386.63      438.03     30.71 o 
   3   7   9      217.40      220.67     29.69 o 
   4   7   9       76.19       99.29     20.75 o 
   5   7   9       90.47      112.12     26.44 o 
   6   7   9       38.44       35.63     22.91 o 
   7   7   9       80.42       66.84     27.38 o 
   8   7   9        6.65      -18.25     21.02 o 
   9   7   9       59.17       40.15     25.85 o 
  10   7   9       42.55       54.58     26.74 o 
  11   7   9      150.32      150.43     32.51 o 
  12   7   9       75.15       74.28     29.44 o 
  13   7   9      278.57      243.24     39.34 o 
   1   8   9       75.93       73.50     21.42 o 
   2   8   9       15.96        8.95     18.19 o 
   3   8   9       71.51       79.03     22.21 o 
   4   8   9      118.82      131.63     40.52 o 
   5   8   9       22.50       10.82     23.47 o 
   6   8   9       11.12       -5.67     23.47 o 
   7   8   9       28.72       21.89     25.94 o 
   8   8   9       25.69       25.75     27.02 o 
   9   8   9       70.28       56.27     29.44 o 
  10   8   9       51.80       73.65     30.02 o 
  11   8   9      193.28      180.62     37.80 o 
   1   9   9       15.90       38.26     26.26 o 
   2   9   9       33.23       34.76     30.95 o 
   3   9   9      117.32      136.65     32.85 o 
   4   9   9       15.20       29.75     25.32 o 
   5   9   9       57.86       53.88     28.62 o 
   6   9   9       76.66       90.35     29.77 o 
   7   9   9       55.53       67.74     30.55 o 
   8   9   9       15.92       12.24     26.12 o 
   0   0  10    13126.43    16874.75    203.70 o 
   2   0  10     1495.50     1312.89     93.22 o 
   4   0  10     4054.23     4160.57    267.16 o 
   6   0  10     1728.32     1579.62     94.59 o 
   8   0  10     2946.65     2710.20    149.12 o 
  10   0  10      217.05      247.19     39.69 o 
  12   0  10      111.89       89.81     24.03 o 
  14   0  10      263.25      248.53     31.83 o 
  16   0  10      683.98      630.62     44.54 o 
  18   0  10       75.59       34.89     38.26 o 
   0   1  10     1443.34      791.59     37.38 o 
   1   1  10      282.85      289.02     16.16 o 
   2   1  10     2997.80     3228.11    132.76 o 
   3   1  10      183.89      264.98     13.44 o 
   4   1  10     2676.03     2121.20     73.99 o 
   5   1  10      235.62      260.35     14.09 o 
   6   1  10     3050.98     2927.21     93.44 o 
   7   1  10      193.55      203.05     13.24 o 
   8   1  10      984.38      920.78     21.88 o 
   9   1  10      120.39      117.73     12.46 o 
  10   1  10      314.00      309.11     19.88 o 
  11   1  10       95.94       97.09     14.03 o 
  12   1  10       31.45       41.78     14.41 o 
  13   1  10       11.49       -0.46     13.88 o 
  14   1  10      300.17      312.70     23.83 o 
  15   1  10       37.48       36.19     16.72 o 
  16   1  10      118.10      120.81     20.30 o 
  17   1  10       63.10       47.80     20.71 o 
  18   1  10      104.35      122.12     25.88 o 
   0   2  10     3655.12     4763.79    306.12 o 
   1   2  10      301.68      275.05     16.36 o 
   2   2  10     2101.24     1611.50     49.73 o 
   3   2  10      512.36      507.45     21.48 o 
   4   2  10     2246.31     2403.36     89.67 o 
   5   2  10      305.74      379.03     18.41 o 
   6   2  10     1283.36     1142.45     41.85 o 
   7   2  10      286.83      286.49     17.50 o 
   8   2  10     1732.33     1627.77     65.46 o 
   9   2  10       15.25       51.02     13.34 o 
  10   2  10      433.12      402.88     21.68 o 
  11   2  10      109.67      120.75     16.76 o 
  12   2  10      258.48      240.52     24.58 o 
  13   2  10      264.51      274.16     26.93 o 
  14   2  10       46.18       31.21     18.27 o 
  15   2  10       62.00       67.17     27.82 o 
  16   2  10      164.30      190.77     33.02 o 
  17   2  10       12.25       14.43     27.02 o 
   0   3  10     2217.73     1685.49    131.14 o 
   1   3  10      742.94      662.13     24.91 o 
   2   3  10     3573.27     3549.93    165.70 o 
   3   3  10      498.53      492.75     21.14 o 
   4   3  10     1048.47      914.40     47.32 o 
   5   3  10      674.01      706.71     35.11 o 
   6   3  10     1662.48     1614.87     73.37 o 
   7   3  10      372.66      404.15     25.83 o 
   8   3  10      293.72      289.44     19.64 o 
   9   3  10      188.35      143.28     16.48 o 
  10   3  10      636.64      620.35     50.87 o 
  11   3  10       35.80       19.14     15.65 o 
  12   3  10      189.68      167.30     22.27 o 
  13   3  10       43.67       30.73     18.05 o 
  14   3  10      464.34      411.79     40.04 o 
  15   3  10      168.05      156.24     32.96 o 
  16   3  10      116.92       75.52     28.18 o 
  17   3  10       32.71       11.79     27.45 o 
   0   4  10     1233.02     1257.75    167.54 o 
   1   4  10     1948.81     2058.34    123.45 o 
   2   4  10     2361.26     2328.01    127.69 o 
   3   4  10     1768.80     1653.97    100.12 o 
   4   4  10     1104.92     1178.87     54.52 o 
   5   4  10      588.08      619.16     32.49 o 
   6   4  10      101.06      104.95     20.47 o 
   7   4  10       99.26       80.28     14.52 o 
   8   4  10      233.56      236.05     19.55 o 
   9   4  10      102.47       93.76     18.93 o 
  10   4  10      107.60      131.74     21.17 o 
  11   4  10      150.37      156.22     37.62 o 
  12   4  10      728.27      662.53     44.22 o 
  13   4  10      169.43      192.27     74.28 o 
  14   4  10       31.75       23.63     25.47 o 
  15   4  10       86.34       91.23     30.21 o 
  16   4  10       73.41       85.14     30.57 o 
   0   5  10     1108.22     1142.14     81.93 o 
   1   5  10     1528.95     1486.15     90.09 o 
   2   5  10     1341.16     1309.16    121.34 o 
   3   5  10      781.36      838.90     58.15 o 
   4   5  10      228.22      206.55     29.40 o 
   5   5  10      537.98      474.11     23.86 o 
   6   5  10      220.76      223.16     20.14 o 
   7   5  10      333.14      414.17     24.53 o 
   8   5  10        3.21       22.50     16.71 o 
   9   5  10       89.37       85.99     20.85 o 
  10   5  10      365.72      320.89     28.14 o 
  11   5  10       21.36       18.40     23.52 o 
  12   5  10       43.03       31.51     26.26 o 
  13   5  10       96.90      105.18     30.76 o 
  14   5  10      118.24      112.19     47.83 o 
  15   5  10      123.55       91.82     31.01 o 
   0   6  10     1273.98     1728.67     83.28 o 
   1   6  10     1561.17     1839.84    123.41 o 
   2   6  10      571.04      595.10     75.40 o 
   3   6  10      581.45      617.15     55.88 o 
   4   6  10      659.92      750.08     81.55 o 
   5   6  10      541.76      651.43     37.85 o 
   6   6  10      107.02       98.20     22.21 o 
   7   6  10      301.69      299.77     27.81 o 
   8   6  10      176.22      144.03     22.39 o 
   9   6  10      554.50      541.71     52.61 o 
  10   6  10       53.64       57.65     28.18 o 
  11   6  10      185.93      240.37     37.00 o 
  12   6  10      250.63      295.72     56.27 o 
  13   6  10       32.04       39.74     27.31 o 
  14   6  10       93.19      117.26     32.37 o 
   0   7  10      341.59      384.90     54.02 o 
   1   7  10      842.59      911.27     81.25 o 
   2   7  10      312.18      435.87     31.57 o 
   3   7  10     1008.30     1121.93     91.75 o 
   4   7  10        2.02       10.69     17.82 o 
   5   7  10      610.16      564.84     42.95 o 
   6   7  10       96.35       89.03     43.33 o 
   7   7  10      448.75      459.10     91.72 o 
   8   7  10       18.52        9.57     23.87 o 
   9   7  10      320.29      320.85     39.58 o 
  10   7  10       23.45       23.68     27.72 o 
  11   7  10      223.66      202.37     72.03 o 
  12   7  10        3.41       -1.35     27.25 o 
   0   8  10       15.27       37.14     33.76 o 
   1   8  10      652.52      874.79     59.87 o 
   2   8  10       49.63       30.42     20.71 o 
   3   8  10      264.25      294.42     29.54 o 
   4   8  10      203.81      268.50     47.83 o 
   5   8  10      375.33      386.20     40.49 o 
   6   8  10        6.20        0.00     33.20 o 
   7   8  10      353.68      394.51     57.96 o 
   8   8  10       10.33       14.63     24.61 o 
   9   8  10      316.19      341.51     70.90 o 
  10   8  10        8.20        3.70     29.82 o 
   0   9  10       13.32       69.78     42.77 o 
   1   9  10      251.05      332.32     40.93 o 
   2   9  10        5.53       32.07     26.26 o 
   3   9  10      433.98      496.14     75.40 o 
   4   9  10        4.83       19.10     25.85 o 
   5   9  10      372.56      381.99     45.28 o 
   6   9  10       19.60       31.03     33.76 o 
   2   0  11     2182.52     1759.05     60.75 o 
   4   0  11      800.13      572.11     33.33 o 
   6   0  11      196.12      170.27     18.40 o 
   8   0  11       84.47       61.32     15.69 o 
  10   0  11      509.73      493.25     27.25 o 
  12   0  11      689.03      622.14     38.90 o 
  14   0  11      499.23      463.13     39.58 o 
  16   0  11      495.74      470.56     41.77 o 
   1   1  11       79.57      126.78     15.73 o 
   2   1  11       88.64      117.16     13.45 o 
   3   1  11       28.12       43.14      9.51 o 
   4   1  11      536.12      577.89     18.11 o 
   5   1  11       11.48       10.51      8.62 o 
   6   1  11      255.01      307.81     21.98 o 
   7   1  11       91.38       72.38     11.06 o 
   8   1  11      206.62      242.61     17.70 o 
   9   1  11       13.20       -9.09      9.16 o 
  10   1  11      311.76      282.57     16.96 o 
  11   1  11      239.97      228.59     17.55 o 
  12   1  11      515.29      497.99     22.60 o 
  13   1  11        0.32      -10.09     13.61 o 
  14   1  11      727.48      708.35     39.10 o 
  15   1  11       17.19        5.44     18.62 o 
  16   1  11      464.35      488.89     35.49 o 
  17   1  11       55.79       49.70     26.44 o 
   1   2  11      621.67      820.90     31.58 o 
   2   2  11      454.02      375.60     18.85 o 
   3   2  11       98.99       68.06     12.14 o 
   4   2  11      168.34      118.14     13.92 o 
   5   2  11       19.33       15.53     10.83 o 
   6   2  11       61.41       89.68     13.31 o 
   7   2  11       54.34       45.60     11.96 o 
   8   2  11      166.42      163.81     16.10 o 
   9   2  11      154.02      180.65     18.53 o 
  10   2  11      605.24      620.23     27.07 o 
  11   2  11      261.17      253.39     21.39 o 
  12   2  11      953.22      906.30     63.32 o 
  13   2  11      331.33      289.10     28.44 o 
  14   2  11      450.61      423.76     33.28 o 
  15   2  11      126.29      108.07     32.07 o 
  16   2  11      221.14      236.85     36.84 o 
  17   2  11        4.43      -24.67     24.67 o 
   1   3  11      196.41      122.19     14.30 o 
   2   3  11      162.47      201.31     16.41 o 
   3   3  11       18.24       28.44     11.29 o 
   4   3  11       18.69       21.87     10.86 o 
   5   3  11        8.25       -0.90     10.44 o 
   6   3  11       95.12      106.66     16.29 o 
   7   3  11      224.61      205.88     24.08 o 
   8   3  11      387.33      396.45     22.68 o 
   9   3  11      161.93      141.08     17.66 o 
  10   3  11      409.55      443.61     30.20 o 
  11   3  11      284.38      324.72     28.01 o 
  12   3  11      309.88      242.18     26.39 o 
  13   3  11       39.99       33.22     19.52 o 
  14   3  11      269.60      227.97     34.11 o 
  15   3  11       47.14       22.02     25.32 o 
  16   3  11      226.75      196.84     36.69 o 
   1   4  11        7.66       -1.41     11.08 o 
   2   4  11       95.68       95.80     14.32 o 
   3   4  11       56.79       46.41     12.39 o 
   4   4  11       13.35       10.49     11.47 o 
   5   4  11      259.07      262.00     25.64 o 
   6   4  11       97.42       51.65     14.84 o 
   7   4  11      312.62      323.44     24.04 o 
   8   4  11      295.85      229.41     23.23 o 
   9   4  11       61.74       68.60     18.84 o 
  10   4  11      237.51      215.49     25.28 o 
  11   4  11      110.44       57.74     19.07 o 
  12   4  11      246.02      210.48     25.69 o 
  13   4  11      184.17      239.04     41.08 o 
  14   4  11      284.15      286.04     38.97 o 
  15   4  11       75.70       56.91     30.63 o 
   1   5  11       34.55       39.99     12.99 o 
   2   5  11       71.46       64.47     13.98 o 
   3   5  11       10.98        0.31     13.98 o 
   4   5  11       10.38        4.92     13.10 o 
   5   5  11      190.71      172.44     20.31 o 
   6   5  11      141.96      166.76     19.02 o 
   7   5  11      406.89      465.95     25.81 o 
   8   5  11      127.11      114.02     21.14 o 
   9   5  11      464.82      381.46     30.46 o 
  10   5  11      188.90      240.52     26.69 o 
  11   5  11       34.17       26.69     24.31 o 
  12   5  11      224.13      226.39     35.71 o 
  13   5  11       55.96        7.22     26.74 o 
  14   5  11       42.37       34.43     37.70 o 
   1   6  11      185.72      204.41     24.83 o 
   2   6  11      194.68      194.17     21.10 o 
   3   6  11       45.00       94.71     18.20 o 
   4   6  11      117.49      149.63     19.72 o 
   5   6  11       26.16       46.39     15.91 o 
   6   6  11      153.54      111.45     22.37 o 
   7   6  11       97.55       95.27     21.05 o 
   8   6  11      175.33      187.33     34.87 o 
   9   6  11      200.02      208.86     25.86 o 
  10   6  11       34.95       17.79     26.58 o 
  11   6  11      208.57      217.24     39.95 o 
  12   6  11       17.48       14.56     25.42 o 
  13   6  11      138.90      121.01     35.71 o 
   1   7  11       19.08       18.82     19.50 o 
   2   7  11       90.85      117.84     23.88 o 
   3   7  11       68.64       81.19     22.28 o 
   4   7  11       19.11       41.08     20.61 o 
   5   7  11       76.73      102.82     30.95 o 
   6   7  11        4.08        7.28     23.72 o 
   7   7  11       86.89       92.21     31.37 o 
   8   7  11       27.61       13.27     25.60 o 
   9   7  11      234.24      202.34     36.50 o 
  10   7  11       42.90        6.89     31.51 o 
  11   7  11       67.22       63.41     30.55 o 
   1   8  11       24.04        1.77     26.23 o 
   2   8  11       27.94       25.68     22.07 o 
   3   8  11        8.57       -8.40     20.31 o 
   4   8  11       81.66       64.34     28.18 o 
   5   8  11       11.98       21.64     25.88 o 
   6   8  11       28.92       24.67     25.78 o 
   7   8  11       30.53       33.99     27.82 o 
   8   8  11        0.35       26.84     28.18 o 
   1   9  11        6.32       -9.21     33.20 o 
   2   9  11        7.88       19.37     26.23 o 
   3   9  11       52.25       67.19     32.16 o 
   4   9  11        1.34      -12.38     33.76 o 
   0   0  12     2740.10     2842.85     96.79 o 
   2   0  12     2301.78     2519.72     65.26 o 
   4   0  12     1796.88     1406.52     54.31 o 
   6   0  12      698.48      608.42     46.85 o 
   8   0  12      564.06      552.46     28.27 o 
  10   0  12      325.47      376.15     27.25 o 
  12   0  12      542.55      614.12     80.47 o 
  14   0  12      246.96      271.13     48.39 o 
  16   0  12      163.90      117.05     42.77 o 
   0   1  12      519.29      371.92     33.02 o 
   1   1  12      287.86      262.83     20.79 o 
   2   1  12     2794.28     2689.78     82.38 o 
   3   1  12      138.71      158.75     15.60 o 
   4   1  12     1328.90     1454.50     61.72 o 
   5   1  12       29.75       27.58     11.66 o 
   6   1  12     1388.21     1231.84     59.02 o 
   7   1  12       14.63        1.02     10.91 o 
   8   1  12      118.03      124.11     15.23 o 
   9   1  12      163.68      178.44     17.32 o 
  10   1  12      325.62      385.37     22.06 o 
  11   1  12       37.44       38.35     15.57 o 
  12   1  12      520.29      555.29     27.97 o 
  13   1  12       47.60       51.32     21.36 o 
  14   1  12      328.63      349.31     32.13 o 
  15   1  12       61.81       96.54     24.90 o 
  16   1  12       56.09       17.55     21.18 o 
   0   2  12     1542.66     1605.10     54.10 o 
   1   2  12      275.85      250.82     20.91 o 
   2   2  12      584.67      523.20     30.96 o 
   3   2  12      178.38      183.16     16.47 o 
   4   2  12     1160.40     1038.19     38.89 o 
   5   2  12       28.84       32.96     12.49 o 
   6   2  12      505.36      488.85     21.71 o 
   7   2  12       69.89       70.42     13.96 o 
   8   2  12      843.33      754.79     32.90 o 
   9   2  12      213.11      184.46     18.03 o 
  10   2  12      533.38      556.34     27.31 o 
  11   2  12      143.52      158.72     19.38 o 
  12   2  12      361.53      371.76     30.76 o 
  13   2  12       46.33       15.30     19.08 o 
  14   2  12       88.44      109.61     25.63 o 
  15   2  12        6.14        8.74     25.63 o 
  16   2  12       50.39       66.81     29.77 o 
   0   3  12     1334.16     1204.39     84.97 o 
   1   3  12      377.71      366.57     20.57 o 
   2   3  12      623.62      659.49     24.35 o 
   3   3  12      141.25      150.86     15.97 o 
   4   3  12      569.41      579.31     39.92 o 
   5   3  12      341.36      432.65     30.77 o 
   6   3  12     1102.16     1039.20     32.23 o 
   7   3  12       67.24       57.79     14.15 o 
   8   3  12      580.38      659.57     47.11 o 
   9   3  12      341.25      391.82     42.07 o 
  10   3  12      540.10      528.07     69.56 o 
  11   3  12      106.39       92.61     21.54 o 
  12   3  12      174.59      206.62     26.86 o 
  13   3  12       18.69        3.40     18.57 o 
  14   3  12      212.40      211.67     34.99 o 
  15   3  12       67.86       60.04     28.24 o 
   0   4  12      553.63      575.89    110.86 o 
   1   4  12      441.66      435.74     26.92 o 
   2   4  12      216.82      183.54     17.34 o 
   3   4  12      814.16      845.56     45.84 o 
   4   4  12      693.31      684.68     44.50 o 
   5   4  12      387.90      349.31     36.62 o 
   6   4  12      235.66      261.35     22.65 o 
   7   4  12      137.95      137.57     18.78 o 
   8   4  12      747.63      689.04     63.84 o 
   9   4  12      170.80      118.79     23.46 o 
  10   4  12      128.57      153.59     24.31 o 
  11   4  12      373.99      436.92     33.13 o 
  12   4  12      316.42      286.90     30.09 o 
  13   4  12      191.91      173.68     43.89 o 
  14   4  12        7.62       29.82     28.35 o 
   0   5  12      359.78      404.29     59.65 o 
   1   5  12      321.54      369.09     22.70 o 
   2   5  12      203.50      271.15     22.95 o 
   3   5  12      410.49      432.81     30.00 o 
   4   5  12      227.38      243.08     28.91 o 
   5   5  12      383.47      432.14     50.03 o 
   6   5  12      236.23      263.00     22.85 o 
   7   5  12      478.64      414.92     37.36 o 
   8   5  12      166.34      177.05     25.05 o 
   9   5  12       76.84       70.57     22.89 o 
  10   5  12      300.50      296.63     29.69 o 
  11   5  12      115.02      149.03     43.89 o 
  12   5  12        1.90        8.94     26.12 o 
  13   5  12      175.12      174.23     35.57 o 
   0   6  12      258.19      368.02     55.15 o 
   1   6  12      386.88      439.66     27.25 o 
   2   6  12      291.26      292.98     25.12 o 
   3   6  12      215.01      286.59     27.78 o 
   4   6  12      360.89      411.38     27.14 o 
   5   6  12      416.56      393.59     38.50 o 
   6   6  12       52.16       74.55     22.20 o 
   7   6  12      401.73      442.20     40.83 o 
   8   6  12      177.38      176.46     26.54 o 
   9   6  12      284.99      295.70     36.14 o 
  10   6  12       14.88       25.26     28.12 o 
  11   6  12      224.87      212.77     60.21 o 
  12   6  12       57.76       42.16     29.41 o 
   0   7  12      141.92      154.18     47.27 o 
   1   7  12      326.39      482.69     45.02 o 
   2   7  12      298.03      331.49     32.01 o 
   3   7  12      490.68      555.48     52.41 o 
   4   7  12        9.62       -7.79     18.96 o 
   5   7  12      380.79      475.59     46.71 o 
   6   7  12       26.58       13.38     25.13 o 
   7   7  12      343.40      304.86     40.70 o 
   8   7  12       11.02       -4.34     24.98 o 
   9   7  12      189.10      221.60     48.39 o 
  10   7  12       66.25       29.43     29.32 o 
   0   8  12       20.00       14.63     36.01 o 
   1   8  12      375.18      519.93     45.28 o 
   2   8  12       11.29       24.31     25.57 o 
   3   8  12      170.50      183.34     46.71 o 
   4   8  12       11.00        7.01     25.63 o 
   5   8  12      190.26      220.18     37.17 o 
   6   8  12       31.62       33.73     28.65 o 
   2   0  13      285.00      226.01     38.83 o 
   4   0  13       93.47      112.86     18.15 o 
   6   0  13      343.07      334.44     26.22 o 
   8   0  13      761.75      780.15     39.74 o 
  10   0  13      535.31      508.82     61.34 o 
  12   0  13      165.35      117.18     41.64 o 
  14   0  13      102.40       90.03     40.52 o 
   1   1  13      633.90      637.28     28.12 o 
   2   1  13      253.34      219.20     20.79 o 
   3   1  13       29.12       25.67     12.58 o 
   4   1  13        6.09       -2.92     11.02 o 
   5   1  13        8.75       -6.54     10.83 o 
   6   1  13      366.54      365.78     21.42 o 
   7   1  13       76.88       79.14     14.97 o 
   8   1  13     1331.14     1094.14     36.55 o 
   9   1  13       22.30       26.99     14.12 o 
  10   1  13      230.36      232.81     19.79 o 
  11   1  13       75.32       45.98     17.38 o 
  12   1  13       90.24       72.40     18.86 o 
  13   1  13       18.79        2.23     17.92 o 
  14   1  13      217.48      223.24     28.35 o 
  15   1  13        3.98      -14.48     19.30 o 
   1   2  13        8.57       -6.25     13.13 o 
   2   2  13       42.88       12.85     12.76 o 
   3   2  13       17.38       19.56     11.59 o 
   4   2  13      171.05      181.84     17.32 o 
   5   2  13       32.80       25.51     13.26 o 
   6   2  13      270.38      249.90     19.39 o 
   7   2  13       42.88       40.51     13.76 o 
   8   2  13      240.65      305.28     23.16 o 
   9   2  13       47.49       34.63     14.29 o 
  10   2  13      492.98      467.13     27.03 o 
  11   2  13       27.48       16.35     19.91 o 
  12   2  13      299.41      268.72     28.63 o 
  13   2  13      110.23       56.23     21.87 o 
  14   2  13      143.57      102.68     25.67 o 
  15   2  13       33.74       -8.07     25.13 o 
   1   3  13       37.39       23.33     14.97 o 
   2   3  13       72.77       70.29     14.51 o 
   3   3  13        5.45       -6.92     11.85 o 
   4   3  13       92.00       75.23     15.19 o 
   5   3  13       83.43       75.26     14.67 o 
   6   3  13      318.68      326.84     21.81 o 
   7   3  13      163.54      128.65     17.46 o 
   8   3  13      129.71      108.46     17.08 o 
   9   3  13       58.89       36.70     16.83 o 
  10   3  13      212.63      179.77     26.44 o 
  11   3  13       72.96       89.20     22.78 o 
  12   3  13      170.70      136.26     28.10 o 
  13   3  13        6.28       -8.47     19.27 o 
  14   3  13       95.46       88.43     30.95 o 
   1   4  13       19.73        2.49     14.10 o 
   2   4  13       66.69       46.64     15.03 o 
   3   4  13      216.10      193.37     18.61 o 
   4   4  13      338.48      394.77     26.42 o 
   5   4  13      463.04      469.83     27.18 o 
   6   4  13      165.24      216.50     20.40 o 
   7   4  13       75.37       97.64     18.45 o 
   8   4  13       17.95       11.74     16.26 o 
   9   4  13        7.94      -11.16     18.04 o 
  10   4  13      194.21      137.62     28.46 o 
  11   4  13       49.22       25.61     20.77 o 
  12   4  13       65.36       45.54     21.69 o 
  13   4  13       84.17       38.22     28.18 o 
   1   5  13       76.52       59.46     17.22 o 
   2   5  13      120.90      115.83     17.80 o 
   3   5  13      107.91      124.92     17.50 o 
   4   5  13      156.84      135.70     21.60 o 
   5   5  13      181.90      208.30     37.20 o 
   6   5  13       95.76      114.90     22.09 o 
   7   5  13      138.75       86.26     30.60 o 
   8   5  13        6.08       -2.91     18.13 o 
   9   5  13      102.23       85.45     23.69 o 
  10   5  13       51.05       41.20     21.14 o 
  11   5  13       38.20       21.23     20.69 o 
  12   5  13       97.47       94.54     32.41 o 
   1   6  13       72.53       73.03     22.57 o 
   2   6  13      107.53      106.22     23.43 o 
   3   6  13      172.08      198.17     22.61 o 
   4   6  13      102.05       83.69     19.43 o 
   5   6  13       61.79       54.33     18.15 o 
   6   6  13      113.62      103.22     23.84 o 
   7   6  13       25.42       24.22     20.32 o 
   8   6  13       50.11       57.99     22.54 o 
   9   6  13       45.45       36.43     21.31 o 
  10   6  13       77.45       73.10     30.83 o 
   1   7  13        2.64      -27.70     30.39 o 
   2   7  13       76.78       63.33     24.22 o 
   3   7  13      112.67      103.13     25.75 o 
   4   7  13       63.41       64.47     23.97 o 
   5   7  13       65.03       95.79     42.20 o 
   6   7  13       10.85        8.61     20.81 o 
   7   7  13       52.59       53.79     23.26 o 
   8   7  13        2.21      -18.99     18.99 o 
   1   8  13       48.93       36.27     30.21 o 
   2   8  13        1.65      -24.98     24.98 o 
   3   8  13       31.55       35.91     30.26 o 
   0   0  14     3316.73     3559.75    118.17 o 
   2   0  14      468.44      523.08     39.79 o 
   4   0  14      363.83      308.37     34.19 o 
   6   0  14      396.36      435.25     39.90 o 
   8   0  14      864.14     1055.81     52.08 o 
  10   0  14      269.06      198.74     32.51 o 
  12   0  14      349.31      359.42     55.71 o 
  14   0  14       69.92       61.90     43.89 o 
   0   1  14      846.84      807.03     45.34 o 
   1   1  14       96.04      109.66     19.07 o 
   2   1  14      610.86      497.99     27.55 o 
   3   1  14       62.80       53.33     17.00 o 
   4   1  14      350.84      488.49     23.60 o 
   5   1  14       26.37       22.86     13.57 o 
   6   1  14      587.80      652.09     26.19 o 
   7   1  14       90.88       74.42     15.54 o 
   8   1  14      502.84      473.71     24.65 o 
   9   1  14      118.48       90.00     16.75 o 
  10   1  14      300.21      295.65     22.75 o 
  11   1  14       42.58       46.99     15.81 o 
  12   1  14      254.98      228.29     23.78 o 
  13   1  14       17.87       17.68     29.04 o 
  14   1  14      172.02      177.56     36.61 o 
   0   2  14      966.69     1033.36     60.77 o 
   1   2  14       15.13      -12.86     14.32 o 
   2   2  14      331.48      373.70     26.43 o 
   3   2  14       57.41       48.15     14.58 o 
   4   2  14      368.25      292.55     21.03 o 
   5   2  14       78.61       37.35     14.72 o 
   6   2  14      349.15      332.10     22.44 o 
   7   2  14      195.88      188.62     19.55 o 
   8   2  14      789.35      858.65     52.55 o 
   9   2  14       98.17      119.18     18.53 o 
  10   2  14      413.68      406.99     24.64 o 
  11   2  14       82.89       62.84     21.77 o 
  12   2  14      205.26      236.12     29.23 o 
  13   2  14       40.34       23.77     20.57 o 
   0   3  14      139.93      129.51     27.85 o 
   1   3  14       97.65       68.55     17.69 o 
   2   3  14      574.84      514.57     28.59 o 
   3   3  14       78.60       69.41     15.93 o 
   4   3  14      276.95      335.08     23.00 o 
   5   3  14      285.18      298.42     22.31 o 
   6   3  14      600.60      645.73     26.91 o 
   7   3  14      154.88      177.86     19.20 o 
   8   3  14      272.34      287.86     22.37 o 
   9   3  14      232.58      202.01     23.24 o 
  10   3  14      423.58      475.19     36.67 o 
  11   3  14       35.93       13.86     20.27 o 
  12   3  14       43.48       19.08     20.32 o 
  13   3  14       14.40       -1.83     20.08 o 
   0   4  14       63.03       63.02     25.47 o 
   1   4  14      189.86      212.61     23.25 o 
   2   4  14      346.29      454.26     29.15 o 
   3   4  14      405.59      376.78     37.90 o 
   4   4  14      425.93      363.31     24.06 o 
   5   4  14      220.57      238.04     21.25 o 
   6   4  14      256.87      292.95     23.60 o 
   7   4  14       99.40       89.16     20.50 o 
   8   4  14      263.28      290.91     25.68 o 
   9   4  14      191.50      187.19     28.06 o 
  10   4  14      136.71      133.71     24.62 o 
  11   4  14       97.57      123.69     25.95 o 
  12   4  14       97.05       95.63     25.88 o 
   0   5  14       54.86       61.29     26.23 o 
   1   5  14      169.97      135.22     21.16 o 
   2   5  14      130.01      102.96     19.88 o 
   3   5  14      317.70      357.76     25.05 o 
   4   5  14      183.66      199.85     23.59 o 
   5   5  14      206.37      218.57     23.99 o 
   6   5  14      340.81      419.63     33.95 o 
   7   5  14      244.44      260.53     30.10 o 
   8   5  14       40.56       35.04     21.95 o 
   9   5  14      117.07       91.66     24.41 o 
  10   5  14      181.05      155.47     26.43 o 
   0   6  14       23.87       -3.38     33.76 o 
   1   6  14      295.99      380.28     52.28 o 
   2   6  14       86.84       75.73     23.06 o 
   3   6  14      114.89      117.38     21.60 o 
   4   6  14      320.46      375.59     29.05 o 
   5   6  14      227.96      257.77     25.74 o 
   6   6  14      125.66      120.98     26.17 o 
   7   6  14      164.84      155.94     27.26 o 
   8   6  14       85.70       90.03     25.08 o 
   0   7  14       69.22      109.17     47.27 o 
   1   7  14      187.60      263.54     39.24 o 
   2   7  14       29.62       56.36     32.16 o 
   3   7  14      204.82      243.83     32.02 o 
   4   7  14        3.87       28.66     27.24 o 
   5   7  14      207.78      226.22     30.76 o 
   2   0  15      445.09      461.34     40.18 o 
   4   0  15      204.31      121.38     28.65 o 
   6   0  15      293.88      390.53     40.18 o 
   8   0  15       49.45       26.58     26.12 o 
  10   0  15      130.05      118.40     37.14 o 
  12   0  15       98.92       73.81     31.07 o 
   1   1  15       20.33        6.75     15.13 o 
   2   1  15       47.62       46.03     18.06 o 
   3   1  15        8.04        2.58     15.85 o 
   4   1  15      127.25      187.19     19.40 o 
   5   1  15        6.42        6.21     13.60 o 
   6   1  15      293.26      306.02     22.37 o 
   7   1  15        3.45        4.00     16.41 o 
   8   1  15      164.23      170.41     23.02 o 
   9   1  15        4.94       -3.45     16.77 o 
  10   1  15       72.97       83.78     20.01 o 
  11   1  15       19.96       25.87     18.20 o 
  12   1  15       24.58        4.49     32.07 o 
   1   2  15      257.23      302.92     25.79 o 
   2   2  15      195.44      197.24     23.04 o 
   3   2  15       72.35       58.64     18.12 o 
   4   2  15      193.85      126.93     17.86 o 
   5   2  15       40.06       43.97     15.82 o 
   6   2  15       28.00       27.72     15.27 o 
   7   2  15        3.15        2.03     13.07 o 
   8   2  15       24.86       39.67     15.73 o 
   9   2  15       29.83       18.99     15.40 o 
  10   2  15      106.76      108.89     19.43 o 
  11   2  15       17.51       14.59     20.92 o 
  12   2  15      177.54      148.00     26.21 o 
   1   3  15        5.76       -1.54     16.07 o 
   2   3  15       36.44       22.90     17.20 o 
   3   3  15       23.52        5.04     14.47 o 
   4   3  15       42.69       64.49     17.43 o 
   5   3  15       68.82       67.23     16.49 o 
   6   3  15       29.87       -3.39     14.25 o 
   7   3  15       41.60       33.48     16.14 o 
   8   3  15       70.64       60.84     17.88 o 
   9   3  15       38.26       35.77     18.21 o 
  10   3  15       69.37       57.40     22.32 o 
  11   3  15       36.04       43.68     23.59 o 
   1   4  15        0.65       -2.58     15.68 o 
   2   4  15       10.33      -15.29     16.71 o 
   3   4  15       29.28        9.78     14.87 o 
   4   4  15       86.09       64.86     17.19 o 
   5   4  15       75.23       87.83     17.67 o 
   6   4  15       21.29        6.63     15.54 o 
   7   4  15       58.62       71.51     20.41 o 
   8   4  15       43.93       23.26     20.61 o 
   9   4  15        5.75       -6.54     19.85 o 
  10   4  15       21.20        9.09     20.44 o 
   1   5  15        2.20        2.18     17.01 o 
   2   5  15       36.67       22.70     18.78 o 
   3   5  15        6.96       -6.70     15.39 o 
   4   5  15       34.53       28.45     16.73 o 
   5   5  15       16.16       -4.87     16.69 o 
   6   5  15       64.52       68.13     20.15 o 
   7   5  15      110.59      113.02     25.20 o 
   8   5  15       24.30       31.23     21.47 o 
   9   5  15       71.35       19.27     26.65 o 
   1   6  15       29.78       25.05     19.14 o 
   2   6  15       10.85      -11.43     20.03 o 
   3   6  15       36.05       28.67     19.36 o 
   4   6  15       57.58       36.92     19.96 o 
   5   6  15        1.96       16.04     19.40 o 
   6   6  15       79.87       65.33     24.06 o 
   0   0  16      304.95      389.40     58.52 o 
   2   0  16      407.87      511.33     44.96 o 
   4   0  16      752.24      770.69     50.53 o 
   6   0  16      453.36      496.11     45.28 o 
   8   0  16      216.11      230.89     53.46 o 
  10   0  16      236.69      356.58     57.40 o 
   0   1  16      118.63      128.00     31.37 o 
   1   1  16       71.56       38.13     19.12 o 
   2   1  16      489.50      530.61     32.02 o 
   3   1  16       16.63       -3.86     17.85 o 
   4   1  16      563.46      582.57     32.81 o 
   5   1  16        5.37       12.15     18.33 o 
   6   1  16      674.01      710.80     40.29 o 
   7   1  16       24.80       19.66     17.91 o 
   8   1  16       79.95       80.37     21.78 o 
   9   1  16       40.61       15.80     18.79 o 
  10   1  16      125.04      160.57     23.98 o 
  11   1  16        2.88       -9.08     18.09 o 
   0   2  16      568.24      765.80     84.97 o 
   1   2  16       29.51       14.40     17.87 o 
   2   2  16      122.58      139.08     22.87 o 
   3   2  16      140.93      142.26     22.74 o 
   4   2  16      372.53      384.68     29.73 o 
   5   2  16       19.15       13.33     15.84 o 
   6   2  16      203.62      236.95     22.26 o 
   7   2  16       49.44       52.57     17.09 o 
   8   2  16      349.23      346.93     25.52 o 
   9   2  16       62.64       57.72     20.37 o 
  10   2  16      121.71      127.88     23.51 o 
   0   3  16      424.74      433.00     44.16 o 
   1   3  16      127.08      129.98     22.44 o 
   2   3  16      261.65      361.97     53.77 o 
   3   3  16       85.03       79.81     20.63 o 
   4   3  16       89.69       86.64     18.54 o 
   5   3  16      110.47      129.14     19.77 o 
   6   3  16      312.98      279.66     23.88 o 
   7   3  16       13.66        5.14     16.07 o 
   8   3  16      144.29      149.38     20.33 o 
   9   3  16       35.79       35.79     19.17 o 
   0   4  16      309.21      408.34     45.02 o 
   1   4  16      199.67      263.62     26.37 o 
   2   4  16      131.69      162.53     25.23 o 
   3   4  16      242.79      283.52     27.46 o 
   4   4  16      156.48      180.51     24.83 o 
   5   4  16       92.21       62.62     18.63 o 
   6   4  16       54.45       50.97     17.02 o 
   7   4  16        7.14      -15.35     15.35 o 
   8   4  16      212.64      186.64     28.62 o 
   0   5  16      101.75      101.44     32.05 o 
   1   5  16      201.51      221.88     27.78 o 
   2   5  16      135.82      144.72     23.92 o 
   3   5  16      194.98      222.77     26.77 o 
   4   5  16       49.27       43.65     18.36 o 
   5   5  16       77.49      105.44     22.23 o 
   6   5  16       86.52       62.35     20.21 o 
   0   6  16       63.18       44.71     29.96 o 
   1   6  16      271.05      277.61     29.21 o 
   2   0  17       17.72        9.35     25.85 o 
   4   0  17       26.42       17.73     25.85 o 
   6   0  17       44.89       -5.70     36.01 o 
   8   0  17       34.36       51.74     30.57 o 
   1   1  17      108.68      102.87     22.89 o 
   2   1  17       33.00       -0.55     17.69 o 
   3   1  17        2.70      -11.15     17.41 o 
   4   1  17       14.53       -5.00     18.23 o 
   5   1  17       19.92       26.19     19.54 o 
   6   1  17       53.44       60.28     20.98 o 
   7   1  17       10.65        3.97     18.36 o 
   8   1  17      133.50       93.61     22.76 o 
   9   1  17        6.65      -14.74     18.54 o 
   1   2  17        5.42        1.29     18.52 o 
   2   2  17       38.42       39.83     20.29 o 
   3   2  17        8.50      -16.87     17.77 o 
   4   2  17       18.06       -9.48     18.39 o 
   5   2  17       24.51       14.37     18.53 o 
   6   2  17        2.40      -11.01     17.61 o 
   7   2  17       10.56        6.76     17.92 o 
   8   2  17       18.36        3.31     18.20 o 
   1   3  17       31.79       34.60     20.08 o 
   2   3  17       12.81        7.05     19.38 o 
   3   3  17        9.91        5.41     18.48 o 
   4   3  17       33.64       26.15     19.65 o 
   5   3  17        4.61      -13.66     15.89 o 
   6   3  17       12.51      -10.59     15.91 o 
   7   3  17       14.93       -9.82     15.88 o 
   1   4  17        1.22       -6.28     19.78 o 
   2   4  17        1.36       -9.21     18.43 o 
   3   4  17       16.67        7.27     18.75 o 
   4   4  17        7.05      -14.86     17.84 o 
   5   4  17       35.19       18.64     17.50 o 
   0   0  18      540.28      550.34     70.90 o 
   2   0  18      272.50      378.78     44.16 o 
   4   0  18      142.02      144.53     36.20 o 
   6   0  18      121.65      150.26     36.58 o 
   0   1  18      232.99      250.59     40.18 o 
   1   1  18       40.03       20.93     20.41 o 
   2   1  18      287.44      281.20     29.31 o 
   3   1  18       32.58       39.90     21.27 o 
   4   1  18      204.37      278.53     29.51 o 
   5   1  18       17.87        5.98     19.57 o 
   6   1  18      144.87      205.54     27.18 o 
   0   2  18      453.69      448.98     47.67 o 
   1   2  18       77.38       56.19     22.43 o 
   2   2  18      164.41      189.54     26.75 o 
   3   2  18       17.07       11.13     19.85 o 
   4   2  18      108.63      120.16     25.25 o 
   5   2  18       10.80       -6.02     19.02 o 
   0   3  18      149.57      168.20     38.90 o 
   1   3  18       64.83       57.50     22.18 o 
   2   3  18      169.45      209.28     27.62 o 
   3   3  18       35.37       24.77     20.81 o 
                                                 
